# Supplementary material for: Gene expression profiles in liver of pigs with extreme high and low levels of androstenone
Source: BMC Vet Res. 2008 Aug 6;4:29. doi: 10.1186/1746-6148-4-29 (PMC2535776; doi:10.1186/1746-6148-4-29)
Supplement: Additional file 1 — Microarray results for Duroc. Gene expression profiling was performed using 58 arrays and the 1% most differentially expressed genes were considered significant. The clone names are sequences with a hit to pig, human, mouse or bovine genes. Some genes are represented by several different clones on the array and may therefore show up more than once in the table, while some have no hits to the abovementioned species. The ID column gives the feature ID on the microarray, M value indicates fold change, t gives the t-statistics, P.value is the nominal p-value and adj.P.value is the FDR corrected p-value. [file 1746-6148-4-29-S1.txt]

ID	Accession	Name	M	A	t	P.Value	adj.P.Val
103725	gi|47523893|ref|NM_214420.1|	Sus scrofa cytochrome P450 2C49 (CYP2C49). mRNA	1.22666662097757	11.2800479784568	14.5726365460661	3.06147885405391e-28	8.25864535669584e-24
104194	gi|47523893|ref|NM_214420.1|	Sus scrofa cytochrome P450 2C49 (CYP2C49). mRNA	0.85274245857126	12.0939129320223	12.8141550881637	3.69440598420467e-24	4.98301479149526e-20
102872	gi|42519908|ref|NM_201648.1|	Homo sapiens glycine-N-acyltransferase (GLYAT). nuclear gene encoding mitochondrial protein. transcript variant 1. mRNA	1.11258114392851	10.2299119967396	12.5665769002151	1.41629273052312e-23	1.27353042328639e-19
103265	gi|47523893|ref|NM_214420.1|	Sus scrofa cytochrome P450 2C49 (CYP2C49). mRNA	1.48019175927487	11.2685523098428	11.8504683552043	7.05351914136522e-22	4.7568933089367e-18
103234	gi|47522943|ref|NM_214064.1|	Sus scrofa hepatic flavin-containing monooxygenase (FMO) (FMO1). mRNA	1.17862304218140	11.9515598701025	11.5239550260319	4.22518680316701e-21	2.27957278404466e-17
206700	gi|47523893|ref|NM_214420.1|	Sus scrofa cytochrome P450 2C49 (CYP2C49), mRNA	1.09916758858616	9.35081042548026	11.0292284290608	6.40463823860827e-20	2.7140520560696e-16
102682	gi|55742848|ref|NM_213887.1|	Sus scrofa serum amyloid P component (APCS). mRNA	1.29399780081293	11.6250044675324	11.0119616985191	7.04269142663375e-20	2.7140520560696e-16
102284	gi|85662411|ref|NM_026283.2|	Mus musculus sterile alpha motif domain containing 8 (Samd8), mRNA	0.96911555748649	10.3646683773601	10.9445434536342	1.02044855189776e-19	3.44095251699925e-16
102668	gi|47522943|ref|NM_214064.1|	Sus scrofa hepatic flavin-containing monooxygenase (FMO) (FMO1). mRNA	1.27100006030255	11.6367162013745	10.7696515477442	2.67087874774135e-19	8.00551389989673e-16
100748	gi|87196491|ref|NM_022841.3|	Homo sapiens regulatory factor X domain containing 2 (RFXDC2). mRNA	0.594416683171307	10.8116741871323	9.92528781364692	2.76899359965571e-17	7.46963713443124e-14
206864	gi|76647658|ref|XM_601810.2|	PREDICTED: Bos taurus similar to Alcohol dehydrogenase 6 (LOC523510). partial mRNA	-0.924934238881741	10.4465947458412	-9.626677237683	1.42164784208248e-16	3.48639747163791e-13
102390	gi|47523893|ref|NM_214420.1|	Sus scrofa cytochrome P450 2C49 (CYP2C49). mRNA	1.15204799501537	12.4080582262518	9.5430860111193	2.24540228665393e-16	5.04766434039805e-13
102098	gi|31542324|ref|NM_021151.2|	Homo sapiens carnitine O-octanoyltransferase (CROT). mRNA	0.885543926828016	9.24650153790316	9.51953450182754	2.55379861013301e-16	5.29932856207292e-13
102991	gi|47523895|ref|NM_214421.1|	Sus scrofa cytochrome P450. family 2. subfamily E. polypeptide 1 (CYP2E1). mRNA	-1.0404641178592	13.274102802704	-9.24728557650322	1.12729981750844e-15	2.17214570550769e-12
216026		216026	-0.728042635710192	12.6431860224452	-9.13557207220254	2.06965433033689e-15	3.72206634767787e-12
102413	gi|19923159|ref|NM_003082.2|	Homo sapiens small nuclear RNA activating complex. polypeptide 1. 43kDa (SNAPC1). mRNA	0.994481406985856	10.0570906134864	9.0751900876732	2.87284127312634e-15	4.84361038649101e-12
103432		103432	0.526613724222506	10.0473382425327	8.79536577462564	1.30679553943022e-14	2.07365391009821e-11
210250	gi|47575835|ref|NM_001001266.1|	Sus scrofa metallothionein (MT1A). mRNA	-0.965412798262193	9.82316129192077	-8.70723068639785	2.10203681878674e-14	3.0936158476287e-11
103062	gi|83921634|ref|NM_001038000.1|	Sus scrofa FKBP1A-like (LOC654323). mRNA	-1.07832638793863	13.7795048979544	-8.70056241697219	2.17892575270408e-14	3.0936158476287e-11
103279	gi|9257231|ref|NM_000607.1|	Homo sapiens orosomucoid 1 (ORM1). mRNA	-0.947129929313533	12.8972528326131	-8.64359255575494	2.96101242839217e-14	3.99381356341536e-11
103021	gi|31342377|ref|NM_178135.2|	Homo sapiens hydroxysteroid (17-beta) dehydrogenase 13 (HSD17B13). mRNA	-0.869195625056948	11.2899468189186	-8.55560931014936	4.75110044334208e-14	6.10312788379028e-11
201488		201488	0.461600008244492	9.89155692606677	8.44020793537288	8.81974533687567e-14	1.08146113730708e-10
100575	gi|47523669|ref|NM_214306.1|	Sus scrofa 17beta-estradiol dehydrogenase (HSD17B4). mRNA	0.452260778278595	10.1938396909809	8.40607265454343	1.05869044098930e-13	1.24170579722293e-10
100723	gi|47522629|ref|NM_213928.1|	Sus scrofa aspartate aminotransferase (GOT2). mRNA	0.492793985627836	10.8863752514660	8.19266339399307	3.30289565722803e-13	3.71245471872431e-10
103194	gi|76625308|ref|XM_585370.2|	PREDICTED: Bos taurus alpha-1 acid glycoprotein (AGP). mRNA	-0.93164042745052	12.6255667801078	-8.14783503370462	4.19074464594511e-13	4.52198110276061e-10
202082	gi|54400739|ref|NR_002183.1|	Homo sapiens family with sequence similarity 10. member A4 (FAM10A4) on chromosome 13	0.424376729126383	10.0931942485862	8.07353942767492	6.21342171564777e-13	6.44666400774286e-10
100724	gi|83281448|ref|NM_006214.3|	Homo sapiens phytanoyl-CoA hydroxylase (PHYH). transcript variant 2. mRNA	0.518071128864763	11.1545868394611	8.01000596491487	8.69491214165167e-13	8.6871833308591e-10
210077	gi|47523893|ref|NM_214420.1|	Sus scrofa cytochrome P450 2C49 (CYP2C49). mRNA	0.872321384707883	9.37054527563445	7.97744881801493	1.03258784604785e-12	9.94824633392387e-10
101277	gi|47522809|ref|NM_213992.1|	Sus scrofa estrogen sulfotransferase (STE). mRNA	0.55663683535166	9.58896281582033	7.89926004702633	1.55915569691784e-12	1.45033738207088e-09
216031	gi|47523091|ref|NM_213883.1|	Sus scrofa insulin-like-growth factor 2 (IGF2), mRNA	-0.6866645850175	11.2352559356822	-7.84247282705445	2.10161948405558e-12	1.88306398678908e-09
210204	gi|88998738|ref|XM_936199.1|	PREDICTED: Homo sapiens similar to HLA class I histocompatibility antigen, A-11 alpha chain precursor (MHC class I antigen A*11), transcript variant 2 (LOC642049), mRNA	-0.591166900348577	9.56413555793803	-7.836906591719	2.16395994923122e-12	1.88306398678908e-09
103031	gi|48675924|ref|NM_001001627.1|	Sus scrofa type I iodothyronine deiodinase (DIO1). mRNA	0.499232882688377	9.52093358533538	7.75204525821556	3.37651181150725e-12	2.84639945710061e-09
210252	gi|21361377|ref|NM_007101.2|	Homo sapiens sarcosine dehydrogenase (SARDH). mRNA	-0.272990872194832	11.7281789408094	-7.70397158811634	4.34157868397062e-12	3.54904322966035e-09
102976	gi|88974659|ref|XM_931558.1|	PREDICTED: Homo sapiens similar to UDP-glucuronosyltransferase 2B15 precursor (UDPGT) (UDPGTh-3) (HLUG4), transcript variant 2 (LOC653180), mRNA	0.622846723418434	10.8994743276481	7.64478056368592	5.9127664823369e-12	4.69125848904471e-09
201274	gi|34147623|ref|NM_003104.3|	Homo sapiens sorbitol dehydrogenase (SORD). mRNA	0.523160185625207	10.5072802520119	7.60192327175754	7.39122633837554e-12	5.6967349058291e-09
103801	gi|89039042|ref|XM_939131.1|	PREDICTED: Homo sapiens similar to Sorbitol dehydrogenase (L-iditol 2-dehydrogenase) (LOC650043), mRNA	0.452404271277468	11.246216229337	7.37114067748406	2.44126084949052e-11	1.82931812988490e-08
204461	gi|42519906|ref|NM_005838.2|	Homo sapiens glycine-N-acyltransferase (GLYAT). nuclear gene encoding mitochondrial protein. transcript variant 1. mRNA	0.370467155199704	10.6759455874543	7.30727844943325	3.39042763212943e-11	2.47189664336009e-08
102538		102538	0.74644211425952	11.0794439231378	7.28852144709043	3.73308471663719e-11	2.65009719252644e-08
204863	gi|31342377|ref|NM_178135.2|	Homo sapiens hydroxysteroid (17-beta) dehydrogenase 13 (HSD17B13). mRNA	-0.629544012613388	10.8616697115618	-7.20828714008895	5.62989092559856e-11	3.89415224638325e-08
101843	gi|34304337|ref|NM_138340.3|	Homo sapiens abhydrolase domain containing 3 (ABHD3). mRNA	0.369514976061401	9.68600176904274	7.01540817535794	1.50140047646646e-10	9.87273699757442e-08
215880	gi|4507388|ref|NM_003198.1|	Homo sapiens transcription elongation factor B (SIII). polypeptide 3 (110kDa. elongin A) (TCEB3). mRNA	-0.612172933919822	10.7573049978842	-7.01399567777335	1.51216900290955e-10	9.87273699757442e-08
200322	gi|60685215|ref|NM_153235.2|	Homo sapiens taxilin beta (TXLNB). mRNA	0.384801533089772	9.04400576907492	7.01076005460116	1.53712542222022e-10	9.87273699757442e-08
210206	gi|47575835|ref|NM_001001266.1|	Sus scrofa metallothionein (MT1A). mRNA	-0.535529274180075	9.68584221566636	-6.959995169795	1.98646436561329e-10	1.24620610992521e-07
201503	gi|47523571|ref|NM_214246.1|	Sus scrofa carboxylesterase (CES3). mRNA	0.471970933365588	11.1314045831325	6.92698094849427	2.34607846709150e-10	1.43835938018774e-07
202070		202070	0.485165516969626	10.9174747332202	6.90531675879751	2.61630735470924e-10	1.56838904890303e-07
102106		102106	0.334896547757605	9.80358346818758	6.86731255947386	3.16668648052258e-10	1.85705509779516e-07
206300	gi|62865860|ref|NM_003463.3|	Homo sapiens protein tyrosine phosphatase type IVA. member 1 (PTP4A1). mRNA	0.336527806981347	10.6834396627672	6.84476681549644	3.54575952428860e-10	2.01453493555705e-07
103047	gi|93277097|ref|NM_138809.3|	Homo sapiens similar to mouse 2310016A09Rik gene (LOC134147). mRNA	0.455597379097277	10.1201502586392	6.8425938891533	3.58458173586663e-10	2.01453493555705e-07
204653	gi|83921634|ref|NM_001038000.1|	Sus scrofa FKBP1A-like (LOC654323). mRNA	0.256015901797052	12.1090086144401	6.83370240692764	3.74786468469462e-10	2.06331423947596e-07
103327	gi|46249403|ref|NM_019078.1|	Homo sapiens UDP glucuronosyltransferase 1 family, polypeptide A5 (UGT1A5), mRNA	0.264342586681223	11.6032062278766	6.79576798705859	4.53112175480863e-10	2.42008712943547e-07
102469	gi|21361836|ref|NM_020362.2|	Homo sapiens chromosome 1 open reading frame 128 (C1orf128). mRNA	0.190363129206572	11.0843657901104	6.79382443069235	4.57534266018717e-10	2.42008712943547e-07
201919	gi|83921634|ref|NM_001038000.1|	Sus scrofa FKBP1A-like (LOC654323). mRNA	0.303121692780703	10.3171536281519	6.7808866647364	4.88077378714424e-10	2.53199526311544e-07
103349	gi|38455404|ref|NM_000893.2|	Homo sapiens kininogen 1 (KNG1). mRNA	0.428083013792668	11.0116564721720	6.74092242645682	5.95721765672192e-10	3.03211138693831e-07
103940	gi|46249403|ref|NM_019078.1|	Homo sapiens UDP glucuronosyltransferase 1 family, polypeptide A5 (UGT1A5), mRNA	0.190851799801562	11.2662497676216	6.6797544562634	8.07448894275608e-10	4.03365580962571e-07
204455	gi|38788444|ref|NM_000531.3|	Homo sapiens ornithine carbamoyltransferase (OTC). mRNA	0.356688290460957	11.2592694901658	6.64923708981542	9.39334639308866e-10	4.60718022363563e-07
212598	gi|13435352|ref|NM_024003.1|	Homo sapiens L1 cell adhesion molecule (L1CAM). transcript variant 2. mRNA	-0.167355269196890	11.0440535284377	-6.64073094038329	9.79742769987645e-10	4.71956088628334e-07
207639		207639	0.383276315954057	11.3409265573941	6.63235620193676	1.02120190416491e-09	4.83297238013203e-07
200534		200534	0.387929377986568	10.4142525308262	6.62656914991757	1.05085781914093e-09	4.887575953301e-07
102183	gi|62865860|ref|NM_003463.3|	Homo sapiens protein tyrosine phosphatase type IVA. member 1 (PTP4A1). mRNA	0.359423472530821	9.50508922979177	6.59124244356173	1.25122978676727e-09	5.72087707251421e-07
206424	gi|76624137|ref|XM_612827.2|	PREDICTED: Bos taurus similar to transcription elongation factor B polypeptide 3 binding protein 1 isoform 1. transcript variant 2 (LOC533427). mRNA	0.265273232547276	10.5307680069170	6.56487741114891	1.42492124000111e-09	6.40503048299078e-07
103306	gi|5032164|ref|NM_005651.1|	Homo sapiens tryptophan 2.3-dioxygenase (TDO2). mRNA	0.443051770439578	10.9207413102061	6.5615664992759	1.4483498645553e-09	6.40503048299078e-07
104125	gi|34147623|ref|NM_003104.3|	Homo sapiens sorbitol dehydrogenase (SORD). mRNA	0.428195849804398	11.2307447547618	6.52003582514647	1.77657893365566e-09	7.72983763133791e-07
102709		102709	0.443708061348658	10.6783717375867	6.51587783217251	1.81322942003049e-09	7.76407568805436e-07
100472	gi|58801554|ref|NM_001011727.1|	Sus scrofa S-adenosylhomocysteine hydrolase (AHCY). mRNA	0.321343142864809	9.85907554741075	6.49089540771909	2.0496707412458e-09	8.63936217435105e-07
206129		206129	-0.484278680991655	9.94752435998212	-6.48034056051693	2.15847551155303e-09	8.86282793736097e-07
102624	gi|38788444|ref|NM_000531.3|	Homo sapiens ornithine carbamoyltransferase (OTC). mRNA	0.393206809229671	10.7137073312751	6.47940440459765	2.16839651492372e-09	8.86282793736097e-07
213735	gi|47575835|ref|NM_001001266.1|	Sus scrofa metallothionein (MT1A). mRNA	-0.421626469025795	10.6350392821685	-6.45053423616323	2.49744041273472e-09	1.00553660558107e-06
102836	gi|47523571|ref|NM_214246.1|	Sus scrofa carboxylesterase (CES3). mRNA	0.56276847413247	11.4385226964728	6.42940155258672	2.76905167553461e-09	1.09849908822385e-06
201162	gi|83921634|ref|NM_001038000.1|	Sus scrofa FKBP1A-like (LOC654323). mRNA	0.268468129330676	11.0428923480511	6.3733208182608	3.63912883087012e-09	1.41855789886620e-06
201961		201961	0.293043822401662	11.0899897433162	6.37096718456953	3.6810147138432e-09	1.41855789886620e-06
216074	gi|47575835|ref|NM_001001266.1|	Sus scrofa metallothionein (MT1A). mRNA	-0.772181037118067	10.2927904907771	-6.33851502537767	4.30935226197803e-09	1.63731107914253e-06
207278		207278	0.281580055234439	11.6281138289586	6.33130085001347	4.46278439740905e-09	1.67205655422926e-06
101716		101716	0.327760221267758	11.4969293717972	6.31946619480352	4.72622212228443e-09	1.74650093110609e-06
204421	gi|8922949|ref|NM_018365.1|	Homo sapiens meiosis-specific nuclear structural 1 (MNS1). mRNA	0.364251538813665	10.2985538405790	6.28929971121364	5.46901630820547e-09	1.99367816121825e-06
103156		103156	0.333148869895702	13.1152098682770	6.28097613567241	5.6934682787256e-09	2.04782667049202e-06
103376	gi|31342377|ref|NM_178135.2|	Homo sapiens hydroxysteroid (17-beta) dehydrogenase 13 (HSD17B13). mRNA	-0.497081272720527	10.5270319936113	-6.24690269575608	6.71076455823627e-09	2.38196822003923e-06
100064	gi|89028129|ref|XM_928571.1|	PREDICTED: Homo sapiens similar to core1 UDP-galactose:N-acetylgalactosamine-alpha-R beta 1,3-galactosyltransferase (LOC645551), mRNA	0.159292887551587	11.3556625317847	6.2383198898126	6.99403170912427e-09	2.43118225243885e-06
204950	gi|34304337|ref|NM_138340.3|	Homo sapiens abhydrolase domain containing 3 (ABHD3). mRNA	0.235941204092848	10.4728631086343	6.23726457806479	7.02966398614436e-09	2.43118225243885e-06
204048	gi|21237722|ref|NM_003932.3|	Homo sapiens suppression of tumorigenicity 13 (colon carcinoma) (Hsp70 interacting protein) (ST13). mRNA	0.379365192496069	10.5490969536133	6.21007423447592	8.01194462482178e-09	2.73582554682522e-06
204867		204867	0.308374533427041	11.1412738401759	6.19170205377528	8.75092375235486e-09	2.95081148929406e-06
207963		207963	0.254324620915268	10.3752439715924	6.17815878819074	9.33823900864145e-09	3.08318819142298e-06
200952		200952	0.235817027224343	10.4885070947653	6.17740402428275	9.3720874739281e-09	3.08318819142298e-06
103294	gi|76559916|ref|NM_001033891.1|	Rattus norvegicus similar to Mob4B protein (MGC124888). mRNA	0.369148131378526	11.7403974455036	6.13179389691634	1.16580139865663e-08	3.78899500363388e-06
208427	gi|19743904|ref|NM_134262.1|	Homo sapiens RAR-related orphan receptor A (RORA). transcript variant 4. mRNA	0.245525179043718	9.72847850824525	6.10529310371597	1.32295930505799e-08	4.24858931110052e-06
208058	gi|83921634|ref|NM_001038000.1|	Sus scrofa FKBP1A-like (LOC654323). mRNA	0.246522414589109	10.4197561036522	6.0915803294446	1.41228136277374e-08	4.48208259319817e-06
205360	gi|58331267|ref|NM_017669.2|	Homo sapiens FLJ20105 protein (FLJ20105). transcript variant 1. mRNA	0.278432532722786	11.0570653072563	6.07763557214996	1.509192771931e-08	4.73395165297798e-06
207838	gi|62198231|ref|NM_000191.2|	Homo sapiens 3-hydroxymethyl-3-methylglutaryl-Coenzyme A lyase (hydroxymethylglutaricaciduria) (HMGCL). mRNA	0.156031825673974	10.5618606474469	6.07296079569791	1.54312209011658e-08	4.78474270149252e-06
101413	gi|52851430|ref|NM_002947.3|	Homo sapiens replication protein A3. 14kDa (RPA3). mRNA	0.253249564909461	9.54076679655856	6.05118679976625	1.71130174192048e-08	5.24591770341442e-06
103180	gi|57863258|ref|NM_001008897.1|	Homo sapiens t-complex 1 (TCP1), transcript variant 2, mRNA	0.309750171023312	11.2279234112636	6.03181058779991	1.87603139306577e-08	5.68627223138677e-06
202298		202298	0.262079310294846	12.2111129473001	6.02773682878921	1.91259869615066e-08	5.73269582526224e-06
100384	gi|42794624|ref|NM_014324.4|	Homo sapiens alpha-methylacyl-CoA racemase (AMACR). transcript variant 1. mRNA	0.393674878491617	9.8540738178467	5.99308439004946	2.25334098665573e-08	6.6797941160467e-06
103434	gi|83641871|ref|NM_004035.5|	Homo sapiens acyl-Coenzyme A oxidase 1, palmitoyl (ACOX1), transcript variant 1, mRNA	0.367929309599881	10.6499835256473	5.97752938489673	2.42506771274229e-08	7.11072028466695e-06
202477	gi|76635170|ref|XM_581816.2|	PREDICTED: Bos taurus hypothetical LOC505518 (LOC505518). mRNA	0.239594353554611	11.0444655513113	5.96614134746569	2.55888243012217e-08	7.4224099392447e-06
102858		102858	0.586525297315834	11.1308590838214	5.96105323878873	2.62099023927012e-08	7.52168432920754e-06
103058		103058	0.380731224220932	10.2624272276456	5.95467778961154	2.70090570761249e-08	7.66943498616362e-06
211612	gi|34734069|ref|NM_000808.2|	Homo sapiens gamma-aminobutyric acid (GABA) A receptor. alpha 3 (GABRA3). mRNA	-0.135133297143010	11.9855767719454	-5.91900061135593	3.19430902989082e-08	8.96762224444992e-06
201347	gi|5901975|ref|NM_007069.1|	Homo sapiens HRAS-like suppressor 3 (HRASLS3), mRNA	0.351866709271759	10.0416040277775	5.91683425532101	3.22696713581710e-08	8.96762224444992e-06
102840	gi|34147623|ref|NM_003104.3|	Homo sapiens sorbitol dehydrogenase (SORD). mRNA	0.269521757580737	12.3973729472402	5.91480795552888	3.25781057219785e-08	8.96762224444992e-06
201105	gi|4759263|ref|NM_004236.1|	Homo sapiens COP9 constitutive photomorphogenic homolog subunit 2 (Arabidopsis) (COPS2), mRNA	0.241832494432231	13.7013356580334	5.90986902933659	3.33420677027453e-08	9.06219460646168e-06
201848	gi|68299768|ref|NM_002263.2|	Homo sapiens kinesin family member C1 (KIFC1). mRNA	0.273547452351163	10.2825022727666	5.90826754756756	3.35935446562191e-08	9.06219460646168e-06
203601	gi|34222271|ref|NM_012084.3|	Homo sapiens glutamate dehydrogenase 1 (GLUD1). mRNA	0.251591179882090	11.3341542168143	5.89353817861542	3.59955562475925e-08	9.61402104292135e-06
218742	gi|14211890|ref|NM_032575.1|	Homo sapiens GLIS family zinc finger 2 (GLIS2). mRNA	0.215316260096955	12.9997827710740	5.88678751856473	3.71520367362357e-08	9.8256210097715e-06
102969	gi|47458826|ref|NM_152491.3|	Homo sapiens hypothetical protein FLJ32569 (FLJ32569). mRNA	0.302344874390499	10.7839483373973	5.858532224423	4.24014353953961e-08	1.11050594293806e-05
102990	gi|47523255|ref|NM_213792.1|	Sus scrofa odd homeobox 1 protein (OB1). mRNA	0.327507604818319	10.1181615069856	5.8281668305833	4.88551311493396e-08	1.26722694027364e-05
102798		102798	0.300514673627212	9.57089901536753	5.8055034430122	5.42910017821299e-08	1.39481339435689e-05
104869		104869	0.263080397372316	12.8750439503489	5.80133625805449	5.53531876354674e-08	1.40868640533431e-05
204302	gi|71773479|ref|NM_001159.3|	Homo sapiens aldehyde oxidase 1 (AOX1). mRNA	-0.390925137046148	10.8484546931037	-5.79199977039029	5.78075576380705e-08	1.457398761537e-05
102227	gi|84872103|ref|NR_002819.1|	Homo sapiens metastasis associated lung adenocarcinoma transcript 1 (non-coding RNA) (MALAT1) on chromosome 11	0.32649970792867	10.0809824324475	5.78564980399891	5.95375112843979e-08	1.48711472630363e-05
102496	gi|42519906|ref|NM_005838.2|	Homo sapiens glycine-N-acyltransferase (GLYAT). nuclear gene encoding mitochondrial protein. transcript variant 1. mRNA	0.468977662455032	10.6223491013321	5.78123534103775	6.07699894813311e-08	1.50397361123705e-05
218273	gi|4557400|ref|NM_000069.1|	Homo sapiens calcium channel. voltage-dependent. L type. alpha 1S subunit (CACNA1S). mRNA	-0.25019288475455	10.7468085269177	-5.77043606051928	6.38915277001204e-08	1.56685259203495e-05
102432	gi|70906432|ref|NM_000508.3|	Homo sapiens fibrinogen alpha chain (FGA). transcript variant alpha-E. mRNA	0.572689793736047	10.9120473579896	5.76343614390441	6.59983116765379e-08	1.60393734755521e-05
103309	gi|70906434|ref|NM_005141.2|	Homo sapiens fibrinogen beta chain (FGB). mRNA	0.513154187304468	13.6750943806516	5.75980649167318	6.71174127344065e-08	1.61657082671728e-05
100045	gi|89903004|ref|NM_000126.2|	Homo sapiens electron-transfer-flavoprotein. alpha polypeptide (glutaric aciduria II) (ETFA). nuclear gene encoding mitochondrial protein. mRNA	0.313500028353007	10.4629483872822	5.75134883164672	6.97978033277339e-08	1.66359149519032e-05
211368	gi|11968050|ref|NM_022493.1|	Homo sapiens nuclear prelamin A recognition factor-like (NARFL). mRNA	-0.303428555462875	10.2478957978764	-5.74979041972546	7.03030213714769e-08	1.66359149519032e-05
103253		103253	0.243395373639525	11.6120206795746	5.74212696285426	7.28400685661901e-08	1.70863799099265e-05
207755	gi|62821775|ref|NM_020853.1|	Homo sapiens KIAA1467 protein (KIAA1467). mRNA	0.219920941431398	11.7024309838432	5.73657791222525	7.47329526264496e-08	1.73792769831992e-05
200536	gi|46877059|ref|NM_212435.1|	Mus musculus forkhead box P2 (Foxp2). transcript variant 2. mRNA	-0.416306745001597	9.92255662703415	-5.69731359848545	8.95758691149888e-08	2.06529798738969e-05
216838	gi|31982882|ref|NM_033119.3|	Homo sapiens naked cuticle homolog 1 (Drosophila) (NKD1). mRNA	0.322470242965761	11.2465982389186	5.67491408672165	9.93002274056048e-08	2.27010418177423e-05
202197		202197	0.203827302502170	11.0941574465167	5.6505481758171	1.11054040226763e-07	2.50968425202945e-05
201667		201667	0.215263207751277	10.2642931560080	5.64876782498462	1.11964408121512e-07	2.50968425202945e-05
204846		204846	0.261315250278406	10.9243649284681	5.64758921668388	1.12571098196754e-07	2.50968425202945e-05
204599		204599	0.322673659620234	10.9933501932062	5.63781338400364	1.17728937550623e-07	2.60316050767672e-05
102484	gi|38679893|ref|NM_002869.4|	Homo sapiens RAB6A. member RAS oncogene family (RAB6A). transcript variant 2. mRNA	0.229767634494115	9.27325194346216	5.63090551186915	1.21512493572943e-07	2.66497644440952e-05
103881	gi|13904863|ref|NM_000784.2|	Homo sapiens cytochrome P450. family 27. subfamily A. polypeptide 1 (CYP27A1). nuclear gene encoding mitochondrial protein. mRNA	0.258667475699205	10.1712508988096	5.59443543612292	1.43549604685263e-07	3.12289849676585e-05
201492	gi|47523823|ref|NM_214385.1|	Sus scrofa NADP dependent leukotriene b4 12-hydroxydehydrogenase (LTB4DH). mRNA	0.252002618074199	9.72097512337544	5.58350522983447	1.50885129824940e-07	3.2328763754197e-05
210212	gi|47575835|ref|NM_001001266.1|	Sus scrofa metallothionein (MT1A). mRNA	-0.593341675350295	10.8850122006168	-5.58311352442788	1.51154713922208e-07	3.2328763754197e-05
213416	gi|76636932|ref|XM_617182.2|	PREDICTED: Bos taurus similar to MOCO sulphurase C-terminal domain containing 1 (LOC537028). mRNA	-0.192524808202813	10.4053919703019	-5.58160085584447	1.52200214886678e-07	3.2328763754197e-05
213092	gi|50234887|ref|NM_020338.2|	Homo sapiens retinoic acid induced 17 (RAI17). mRNA	-0.157323435867529	10.4241506368041	-5.56547429506494	1.63795868719503e-07	3.45199793326353e-05
102903	gi|47523557|ref|NM_214242.1|	Sus scrofa factor XII (F12). mRNA	0.266304840915859	9.9720675133649	5.5552878765803	1.71561429246009e-07	3.58762877158165e-05
201226		201226	0.238573174172539	10.8571103272508	5.54988028306658	1.75829157667646e-07	3.64859027480186e-05
200507		200507	0.265651063467594	10.4783000255685	5.53343817227298	1.89453809589965e-07	3.90130226526633e-05
102587	gi|76614172|ref|XM_865949.1|	PREDICTED: Bos taurus similar to stromal membrane-associated protein 1-like. transcript variant 3 (LOC514465). mRNA	0.274714013193458	11.3288674776837	5.5296369513045	1.92747785055784e-07	3.93906382550365e-05
102799	gi|47523877|ref|NM_214414.1|	Sus scrofa cytochrome P450 2C33 (CYP2C33). mRNA	0.571442495090949	11.6297580129480	5.52649225599447	1.95515151158947e-07	3.94406028984421e-05
205706	gi|47522809|ref|NM_213992.1|	Sus scrofa estrogen sulfotransferase (STE). mRNA	0.249221623354531	12.6225805549373	5.52455821484305	1.97236398984800e-07	3.94406028984421e-05
207085	gi|65301118|ref|NM_001018054.1|	Homo sapiens low density lipoprotein receptor-related protein 8, apolipoprotein e receptor (LRP8), transcript variant 4, mRNA	0.196202048254915	11.2963957369331	5.52299835889661	1.98635426469595e-07	3.94406028984421e-05
202758		202758	0.260381724836527	10.9558325690897	5.52277058718208	1.98840524695586e-07	3.94406028984421e-05
216412	gi|14249477|ref|NM_032800.1|	Homo sapiens chromosome 1 open reading frame 198 (C1orf198), mRNA	0.195646113074971	11.5353891978828	5.50857302945699	2.12042190324105e-07	4.17521907020661e-05
208371		208371	0.309894690210625	12.3945895343387	5.50060894299379	2.19819167415967e-07	4.2969868552269e-05
219158	gi|19923878|ref|NM_138334.1|	Homo sapiens Josephin domain containing 2 (JOSD2). mRNA	-0.141200094800477	11.2253713015447	-5.49770795048259	2.22720780866842e-07	4.32238545659275e-05
202268		202268	0.217957975065318	9.6904513691298	5.49320283215359	2.27301293903216e-07	4.37977121738083e-05
204211	gi|94421466|ref|NM_002612.3|	Homo sapiens pyruvate dehydrogenase kinase. isozyme 4 (PDK4). mRNA	0.228698889644312	11.4031141732150	5.48488760486179	2.35998933301838e-07	4.51511150691516e-05
211322	gi|47523797|ref|NM_214371.1|	Sus scrofa cAMP-dependent protein kinase inhibitor gamma (PKIG). mRNA	-0.299989612243507	10.4171147150201	-5.48243354811094	2.38627492907981e-07	4.53325017513077e-05
103264		103264	0.235613571422689	10.5053897925613	5.47966114138227	2.41631498383641e-07	4.55821769258538e-05
217267	gi|76637397|ref|XM_865531.1|	PREDICTED: Bos taurus similar to Period circadian protein 3 (hPER3) (LOC614154). mRNA	0.186086133192356	11.4610894819855	5.47129907176798	2.5091789949281e-07	4.70052865049864e-05
200726	gi|76623670|ref|XM_611199.2|	PREDICTED: Bos taurus similar to interphase cyctoplasmic foci protein 45, transcript variant 1 (LOC507084), mRNA	0.213815135674522	12.4241209791426	5.44836125308128	2.78220061838188e-07	5.16606174036455e-05
102547	gi|13514826|ref|NM_004396.2|	Homo sapiens DEAD (Asp-Glu-Ala-Asp) box polypeptide 5 (DDX5). mRNA	0.305247412556247	10.0282861875237	5.44726233719525	2.79598537252826e-07	5.16606174036455e-05
201007		201007	0.193218375727207	10.2660209290658	5.43960740757414	2.89387864712781e-07	5.31056261121904e-05
207374		207374	0.223570158292589	12.0211133847709	5.43701205872324	2.9278232539021e-07	5.31119627402734e-05
102524	gi|70906434|ref|NM_005141.2|	Homo sapiens fibrinogen beta chain (FGB). mRNA	0.468215247939467	14.2007367442378	5.43657322267353	2.93360114483272e-07	5.31119627402734e-05
208026	gi|55639664|ref|XM_522641.1|	PREDICTED: Pan troglodytes similar to Transcription factor IIIA (Factor A) (TFIIIA) (LOC467243). mRNA	0.241614378928965	10.9714342991188	5.42860322274407	3.04049809506261e-07	5.44385416638933e-05
201942		201942	0.237458062843014	11.0351855077241	5.42811018920021	3.04723450150055e-07	5.44385416638933e-05
220550	gi|47523885|ref|NM_214417.1|	Sus scrofa cytochrome P450 2A19 (CYP2A19). mRNA	-0.329586620188378	9.94222385471655	-5.41312726243038	3.25905364436976e-07	5.78396257306043e-05
101647		101647	0.299876004687819	10.6293978251208	5.40578289659471	3.36807438605052e-07	5.92377744124271e-05
103608	gi|4504410|ref|NM_002124.1|	Homo sapiens major histocompatibility complex. class II. DR beta 3 (HLA-DRB3). mRNA	0.2301958884564	10.1940473070525	5.40487785812291	3.38175313594075e-07	5.92377744124271e-05
204500	gi|47523449|ref|NM_214185.1|	Sus scrofa microsomal triglyceride transfer protein large subunit (MTP). mRNA	0.242448743854935	10.9022272989464	5.38886709618447	3.63291146390044e-07	6.32267223549538e-05
102895	gi|88983843|ref|XM_927270.1|	PREDICTED: Homo sapiens similar to Occludin (LOC653400), mRNA	0.189411220337652	10.2602504912299	5.36672465717977	4.01050859301451e-07	6.9350948593051e-05
201528	gi|83921634|ref|NM_001038000.1|	Sus scrofa FKBP1A-like (LOC654323). mRNA	0.218408295424218	12.3136583914966	5.35678617837041	4.19221112284261e-07	7.20312657642053e-05
204245		204245	0.277776580925690	10.7856474124373	5.35232152943036	4.27643178804044e-07	7.30133062747968e-05
102847		102847	0.256170313701228	11.3229417131625	5.3451976235431	4.41425025926498e-07	7.48923364741712e-05
200949		200949	0.226335566222630	11.3680443331808	5.3418755180934	4.47999355830957e-07	7.55326913930994e-05
218711		218711	0.160690245811042	11.5215701652013	5.31575810906371	5.03124871331803e-07	8.4299978441284e-05
103255		103255	0.212898264302042	11.3056966243437	5.30985504127789	5.1647323517408e-07	8.58344493201359e-05
213284	gi|56676307|ref|NM_002632.4|	Homo sapiens placental growth factor. vascular endothelial growth factor-related protein (PGF). mRNA	-0.211853288307681	10.3150529342061	-5.30890796220462	5.18646768949516e-07	8.58344493201359e-05
216637			0.130792203202850	13.0478683187084	5.29797884675559	5.44384199385633e-07	8.95445619672368e-05
211169	gi|47523191|ref|NM_213828.1|	Sus scrofa IgG heavy chain (LOC396781). mRNA	-0.324521247075872	9.3386848945289	-5.28750571524215	5.70215555961077e-07	9.32250596218547e-05
100128	gi|58332865|ref|NM_001011509.1|	Sus scrofa heme-binding protein (HBP). mRNA	0.241544774233798	9.87972925417477	5.28160587383752	5.85290002771852e-07	9.48192989178892e-05
215833		215833	-0.291802414979529	9.63524008366473	-5.28094727706497	5.86996697779044e-07	9.48192989178892e-05
202194		202194	0.226769806532785	10.5389575815809	5.27916937758266	5.91628257743692e-07	9.499859452913e-05
210017	gi|47575835|ref|NM_001001266.1|	Sus scrofa metallothionein (MT1A). mRNA	-0.628007971219437	9.7332183236615	-5.26446723374624	6.3132023929634e-07	0.000100772158433480
100393	gi|38373685|ref|NM_001609.2|	Homo sapiens acyl-Coenzyme A dehydrogenase. short/branched chain (ACADSB). nuclear gene encoding mitochondrial protein. mRNA	0.330256353668244	10.5730309462340	5.26252248880245	6.36761364577879e-07	0.000101042791593252
210259	gi|50657385|ref|NM_001002801.1|	Sus scrofa apolipoprotein C-III (APOC3). mRNA	-0.330325398902274	11.4704282367008	-5.23739290527540	7.11322267700519e-07	0.000112214207564264
202783		202783	0.242817470271859	11.9684720367536	5.21259847743756	7.93208473703756e-07	0.000124385095941205
213651		213651	-0.2361549529451	10.6917883445181	-5.21131318805958	7.97695047369085e-07	0.000124385095941205
212594	gi|83035032|ref|NM_001037582.1|	Homo sapiens stearoyl-CoA desaturase 5 (SCD5). transcript variant 1. mRNA	-0.112263380023261	11.2967167665086	-5.20739863712466	8.11512620481745e-07	0.000125812439368480
202182		202182	0.257277654698281	11.2255018753795	5.19317268648514	8.63720363151388e-07	0.000133091677136572
201134		201134	0.197057308108631	10.2893125739781	5.18972010359762	8.76876657010274e-07	0.000133091677136572
204956	gi|70778967|ref|NM_001025300.1|	Homo sapiens RAB12, member RAS oncogene family (RAB12), mRNA	0.241395461145382	10.6559340298167	5.18835747597269	8.82122635659692e-07	0.000133091677136572
102776	gi|70906434|ref|NM_005141.2|	Homo sapiens fibrinogen beta chain (FGB). mRNA	0.412526511244186	14.2281600302097	5.18826200427745	8.8249133689388e-07	0.000133091677136572
202086		202086	0.22394117911705	10.7521742063730	5.18809580628983	8.83133533787309e-07	0.000133091677136572
213303	gi|47523887|ref|NM_214418.1|	Sus scrofa mitochondrial solute carrier family 25 member 6 (SLC25A6). mRNA	-0.104124116451882	11.8078156243266	-5.18041958683727	9.13296499869795e-07	0.000134990446549934
102781	gi|4504502|ref|NM_002153.1|	Homo sapiens hydroxysteroid (17-beta) dehydrogenase 2 (HSD17B2). mRNA	-0.500372318067372	10.2351493989314	-5.18021202118383	9.141258989292e-07	0.000134990446549934
204586	gi|4506970|ref|NM_003049.1|	Homo sapiens solute carrier family 10 (sodium/bile acid cotransporter family). member 1 (SLC10A1). mRNA	0.29353444201766	11.5655655540698	5.17984931374688	9.15576982618771e-07	0.000134990446549934
102972	gi|22748928|ref|NM_152444.1|	Homo sapiens zinc binding alcohol dehydrogenase. domain containing 1 (ZADH1). mRNA	0.231304103450902	10.1957055339033	5.17980629211384	9.15749248170149e-07	0.000134990446549934
201436	gi|83921634|ref|NM_001038000.1|	Sus scrofa FKBP1A-like (LOC654323). mRNA	0.208417086033566	12.3302666734600	5.17371747797983	9.4045120044228e-07	0.000137878323821364
200734	gi|52546713|ref|NM_001005256.1|	Canis familiaris chemokine (C-C motif) ligand 19 (CCL19). mRNA	0.199851758008385	10.0200360863159	5.16531917799766	9.75591086827095e-07	0.000142257000855393
202236		202236	0.252474965913798	11.2800030937538	5.14362941463314	1.07237036047125e-06	0.000155161242498493
100180		100180	0.22019174622884	11.1995158797423	5.14294080317926	1.07559135332214e-06	0.000155161242498493
206944	gi|47523107|ref|NM_213875.1|	Sus scrofa follicle stimulating hormone beta (FSHB). mRNA	0.238729209471036	11.5356336686513	5.13855169038335	1.0963441606447e-06	0.000157313723816763
204499		204499	0.437342308335636	14.0233594658429	5.12918029156752	1.14196862688730e-06	0.000162226719032157
207468		207468	0.222257739444249	11.5757754851230	5.12905095057009	1.14261108452365e-06	0.000162226719032157
103267	gi|37537713|ref|NM_014666.2|	Homo sapiens enthoprotin (ENTH). mRNA	0.31254302453974	10.3022449388888	5.12493229529652	1.16325425640066e-06	0.000164292915291436
204300		204300	0.137322373049498	11.2754748140230	5.12010933857342	1.18788953887104e-06	0.000166898480211381
200431		200431	0.233066656158806	10.3665663582187	5.11588402558839	1.20988919929383e-06	0.000169108658239120
102937		102937	0.542325991589125	12.9332342766210	5.10693822717096	1.25778423192306e-06	0.000174599628702696
212653	gi|93204868|ref|NM_020662.2|	Homo sapiens MRS2-like, magnesium homeostasis factor (S. cerevisiae) (MRS2L), mRNA	-0.118650543000897	10.8052976386881	-5.10614499026903	1.26211920214360e-06	0.000174599628702696
215663	gi|47522769|ref|NM_213971.1|	Sus scrofa complement cytolysis inhibitor (CLU). mRNA	-0.24250403575815	9.4890734939074	-5.10151416039296	1.28771822748762e-06	0.000177232076044419
201197		201197	0.130365019026864	12.1658549605037	5.09636778972202	1.31676049117339e-06	0.000179563469301190
200427		200427	0.179636632798499	12.941099096736	5.09615581349967	1.31797030403453e-06	0.000179563469301190
103464	gi|57863258|ref|NM_001008897.1|	Homo sapiens t-complex 1 (TCP1). transcript variant 2. mRNA	0.190316346690062	11.0159486552753	5.09140920430164	1.34534590621922e-06	0.000182372116412913
201650	gi|40255181|ref|NM_173562.3|	Homo sapiens chromosome 6 open reading frame 69 (C6orf69). mRNA	0.248058618886551	12.127725115938	5.08612131287261	1.37649545919230e-06	0.000185520423116896
220532	gi|62654841|ref|XM_217372.3|	PREDICTED: Rattus norvegicus pleckstrin homology domain containing. family B (evectins) member 2 (predicted) (Plekhb2_predicted). mRNA	-0.250928139525916	10.5303142210898	-5.08514462263938	1.38232521672954e-06	0.000185520423116896
103107		103107	0.232431861826166	9.4235335425301	5.08161987965006	1.40356463316214e-06	0.000187438413585059
202280	gi|59710103|ref|NM_017514.2|	Homo sapiens plexin A3 (PLXNA3). mRNA	0.204153364136939	11.9244289051401	5.07698325022591	1.43198851251880e-06	0.000190292227161119
200984	gi|51593097|ref|NM_019604.2|	Homo sapiens class-I MHC-restricted T cell associated molecule (CRTAM). mRNA	0.1936653981818	10.7268261965458	5.06218201266357	1.52652497190909e-06	0.000201198259766978
202081	gi|46852387|ref|NM_018237.2|	Homo sapiens cell division cycle and apoptosis regulator 1 (CCAR1). mRNA	0.200768051897908	10.0977304288865	5.06118777052042	1.53308855375299e-06	0.000201198259766978
104623	gi|5902065|ref|NM_007042.1|	Homo sapiens ribonuclease P 14kDa subunit (RPP14). mRNA	0.242444118677546	10.7021135433575	5.06068261167463	1.53643392319089e-06	0.000201198259766978
100320	gi|19923386|ref|NM_007362.2|	Homo sapiens nuclear cap binding protein subunit 2. 20kDa (NCBP2). mRNA	0.234251624997561	10.0832730375488	5.05067360845412	1.60420184831420e-06	0.000208538721624119
209099	gi|83921634|ref|NM_001038000.1|	Sus scrofa FKBP1A-like (LOC654323). mRNA	0.268359239532256	13.2427397740402	5.05013213175955	1.60794981086213e-06	0.000208538721624119
202045	gi|83921634|ref|NM_001038000.1|	Sus scrofa FKBP1A-like (LOC654323). mRNA	0.237963686573038	10.7620484798687	5.04240914134989	1.66234303902113e-06	0.000214561558950402
202191		202191	0.234998629636732	10.8958078252104	5.03961139935964	1.6824860947615e-06	0.000216127356629934
207279		207279	0.210199986461897	10.6902982620977	5.03832754701505	1.69180883446314e-06	0.000216294953168141
213845		213845	0.227872381998557	10.841631008142	5.03648729914592	1.70525958180351e-06	0.000216986238107224
204460	gi|47523745|ref|NM_214343.1|	Sus scrofa quinoid dihydropteridine reductase (QDPR). mRNA	0.226982614904942	9.7450998470224	5.03450733959531	1.71984772164209e-06	0.000217363114294218
103160	gi|33239438|ref|NM_006358.2|	Homo sapiens solute carrier family 25 (mitochondrial carrier: peroxisomal membrane protein. 34kDa). member 17 (SLC25A17). nuclear gene encoding mitochondrial protein. mRNA	0.210924641860228	9.60838399241223	5.03301721483328	1.73090682658702e-06	0.000217363114294218
212593	gi|56549667|ref|NM_152641.2|	Homo sapiens AT rich interactive domain 2 (ARID. RFX-like) (ARID2). mRNA	-0.128444401916078	11.6892184152338	-5.03281749238947	1.73239433471445e-06	0.000217363114294218
200717		200717	0.210965219191902	11.5932638303548	5.02362944625690	1.80218710634375e-06	0.000225073145281152
203589		203589	0.220349451065239	10.3158994155492	5.01973921281674	1.83255501262959e-06	0.000227313237600598
102833		102833	0.458838305894722	13.3637363654309	5.01917800601239	1.83697678665964e-06	0.000227313237600598
100521		100521	0.254951468178374	11.2584307295206	5.01221032034317	1.89274741287084e-06	0.000233144996390884
201097		201097	0.237898326105426	10.5559050083648	5.00682055935434	1.93701453716535e-06	0.000237513200702602
201296	gi|47458826|ref|NM_152491.3|	Homo sapiens hypothetical protein FLJ32569 (FLJ32569). mRNA	0.350244280030138	9.72326695208333	4.99711166124031	2.01930979627764e-06	0.000246483715223464
102855	gi|70906434|ref|NM_005141.2|	Homo sapiens fibrinogen beta chain (FGB). mRNA	0.419952778791732	13.7781256463114	4.99381587995258	2.04801125653323e-06	0.000248861043496578
208027	gi|61175247|ref|NM_001012980.1|	Homo sapiens spermidine/spermine N1-acetyl transferase-like 1 (SATL1). mRNA	0.206404899757882	10.1010534738196	4.98798497748494	2.09976477880747e-06	0.000253349779520976
102825		102825	0.289022758515736	10.5487282818141	4.98754347463516	2.10373482401759e-06	0.000253349779520976
102542	gi|48717279|ref|NM_001001671.1|	Homo sapiens mitogen-activated protein kinase kinase kinase 15 (MAP3K15). mRNA	0.251773561301846	10.9190911039627	4.98056338124853	2.16747913142128e-06	0.000259866297996535
212677	gi|73747880|ref|NM_015113.3|	Homo sapiens zinc finger. ZZ-type with EF-hand domain 1 (ZZEF1). mRNA	-0.150203060590165	10.9360331868340	-4.97900584205853	2.18195726787458e-06	0.000260444598487542
102944	gi|67089146|ref|NM_004462.3|	Homo sapiens farnesyl-diphosphate farnesyltransferase 1 (FDFT1). mRNA	0.278623083209388	10.0883984036880	4.9755233878122	2.21466948434082e-06	0.000262066515618057
209893		209893	0.213430291872902	11.5803004499891	4.97549109991001	2.21497499855120e-06	0.000262066515618057
200966		200966	0.164358320567026	13.8382827993110	4.973710387943	2.23188803051449e-06	0.000262914460747419
102737		102737	0.170648629949212	13.8717440237747	4.96979533202341	2.26951554206459e-06	0.000265116693137398
103718	gi|62750355|ref|NM_002408.3|	Homo sapiens mannosyl (alpha-1.6-)-glycoprotein beta-1.2-N-acetylglucosaminyltransferase (MGAT2). transcript variant 1. mRNA	-0.179091464084252	10.5726050762105	-4.96972072052907	2.27023858669703e-06	0.000265116693137398
103252	gi|27894331|ref|NM_000877.2|	Homo sapiens interleukin 1 receptor. type I (IL1R1). mRNA	0.309435999945206	9.90279451820069	4.96771387051802	2.2897707993923e-06	0.000266245073639684
100731	gi|68989262|ref|NM_001966.2|	Homo sapiens enoyl-Coenzyme A. hydratase/3-hydroxyacyl Coenzyme A dehydrogenase (EHHADH). mRNA	0.254482951287029	10.2760639401608	4.96214806773446	2.34480025971386e-06	0.000271473527064554
216968	gi|88998738|ref|XM_936199.1|	PREDICTED: Homo sapiens similar to HLA class I histocompatibility antigen, A-11 alpha chain precursor (MHC class I antigen A*11), transcript variant 2 (LOC642049), mRNA	-0.308400471844444	11.9101065987713	-4.96027358518652	2.36362117589154e-06	0.000272483097610471
204337	gi|88999269|ref|XM_938563.1|	PREDICTED: Homo sapiens zinc finger protein 292, transcript variant 4 (ZNF292), mRNA	0.132840428905992	10.7689224678262	4.95390126254781	2.42870767406323e-06	0.000278794971129913
102555		102555	0.163934992235480	9.45140508261713	4.95178912713822	2.45066282023588e-06	0.000280123221350352
103224	gi|7705343|ref|NM_016218.1|	Homo sapiens polymerase (DNA directed) kappa (POLK). mRNA	0.256860771297991	9.88563987756426	4.94850300165001	2.48520537487606e-06	0.000282744340489186
101105	gi|10047089|ref|NM_014332.1|	Homo sapiens small muscle protein. X-linked (SMPX). mRNA	0.233606603600798	10.2526129569773	4.94628315857552	2.50880688012277e-06	0.000282744340489186
201194	gi|56550123|ref|NM_016327.2|	Homo sapiens ureidopropionase. beta (UPB1). mRNA	0.249377782854862	10.4509226406676	4.94604333379809	2.51136971268133e-06	0.000282744340489186
101337	gi|37059737|ref|NM_138789.2|	Homo sapiens hypothetical protein BC019238 (LOC120379). mRNA	0.169661583624785	13.9936401840301	4.94472555401055	2.52549733178906e-06	0.000282744340489186
100550	gi|68989262|ref|NM_001966.2|	Homo sapiens enoyl-Coenzyme A, hydratase/3-hydroxyacyl Coenzyme A dehydrogenase (EHHADH), mRNA	0.254259865041769	10.5912904900202	4.94467876413163	2.52600037284601e-06	0.000282744340489186
202287		202287	0.236258000326262	10.8753639448359	4.94268988424834	2.54747323018319e-06	0.000283969577923231
215992	gi|84370212|ref|NM_001038112.2|	Bos taurus similar to FK506-binding protein 3 (Peptidyl-prolyl cis-trans isomerase) (PPIase) (Rotamase) (25 kDa FKBP) (FKBP-25) (Rapamycin-selective 25 kDa immunophilin) (MGC134043), mRNA	0.236112745265788	10.5903147930576	4.93766761490545	2.60248855441393e-06	0.000288908359028273
202668	gi|83921634|ref|NM_001038000.1|	Sus scrofa FKBP1A-like (LOC654323). mRNA	0.190180797130113	9.8441993974621	4.93610101417788	2.61988455119155e-06	0.000289647564151407
204814	gi|41327757|ref|NM_001114.2|	Homo sapiens adenylate cyclase 7 (ADCY7). mRNA	0.248263854961532	11.9663074788504	4.93457202485377	2.63697183756499e-06	0.000290346744041441
215874	gi|47575835|ref|NM_001001266.1|	Sus scrofa metallothionein (MT1A). mRNA	-0.324320517995523	10.4231099251525	-4.92861324034007	2.70460390440496e-06	0.000296582906200115
210068	gi|47523531|ref|NM_214224.1|	Sus scrofa 4-hydroxyphenylpyruvic acid dioxygenase (HPD). mRNA	0.211214297757918	10.5809898539539	4.92342038802712	2.76491469302397e-06	0.000301827530428956
103190	gi|47778932|ref|NM_005853.4|	Homo sapiens iroquois homeobox protein 5 (IRX5). mRNA	0.217721291089897	11.3326617194768	4.92257905974405	2.7748082572057e-06	0.000301827530428956
202944		202944	0.223672673186102	11.4160842499083	4.91905381411458	2.81663854429386e-06	0.000305147154099884
103453		103453	0.18314709537259	9.83756607565224	4.91592161096001	2.85431853427513e-06	0.000307992387122424
104503	gi|40353760|ref|NM_199191.1|	Homo sapiens brain and reproductive organ-expressed (TNFRSF1A modulator) (BRE). transcript variant 3. mRNA	-0.193721373010398	9.75608755341886	-4.9137911107152	2.88022752493575e-06	0.000308977170748268
202380	gi|52353309|ref|NR_002168.1|	Homo sapiens protein phosphatase 1. regulatory (inhibitor) subunit 2 pseudogene 3 (PPP1R2P3) on chromosome 5	0.56814599903068	10.6007367021923	4.91282596677818	2.89203968836831e-06	0.000308977170748268
202598		202598	0.237813562089049	10.1804954575000	4.91235617649245	2.89780635377045e-06	0.000308977170748268
209488	gi|88758610|ref|NM_002264.2|	Homo sapiens karyopherin alpha 1 (importin alpha 5) (KPNA1), mRNA	0.234125623212882	9.50747487359128	4.90362294421096	3.00706292898954e-06	0.00031820912258228
205884		205884	0.216983577805404	10.2340257552621	4.9026720453248	3.01919789408797e-06	0.00031820912258228
102191	gi|8922429|ref|NM_018097.1|	Homo sapiens centrosomal protein 27kDa (CEP27). mRNA	0.204598503194604	10.4088972911967	4.90262666936131	3.01977815024702e-06	0.00031820912258228
208039	gi|61835133|ref|NM_021071.2|	Homo sapiens ADP-ribosyltransferase 4 (Dombrock blood group) (ART4), mRNA	0.225828971614288	10.4198185303590	4.89866713324951	3.07083098172535e-06	0.000320539991849498
200606		200606	0.244720500674270	10.9597300432192	4.89854140795249	3.07246569395266e-06	0.000320539991849498
208864	gi|27886569|ref|NM_080794.2|	Homo sapiens mitochondrial ribosomal protein L39 (MRPL39). nuclear gene encoding mitochondrial protein. transcript variant 2. mRNA	0.202777677129586	11.0390322314035	4.89808257066011	3.07843878703848e-06	0.000320539991849498
201078		201078	0.189502890844265	11.6056535586653	4.89724069615583	3.08942756082701e-06	0.000320539991849498
202162		202162	0.206686274997655	10.7068746057656	4.89406074299982	3.13127944750327e-06	0.000323637526344246
208439	gi|76668917|ref|XM_872446.1|	PREDICTED: Bos taurus similar to homocysteine-inducible. endoplasmic reticulum stress-inducible. ubiquitin-like domain member 1 isoform 2. transcript variant 5 (LOC613577). mRNA	0.148742830960568	11.3545463598251	4.89299770390994	3.14539269307539e-06	0.000323855394230541
101651	gi|5174388|ref|NM_005891.1|	Homo sapiens acetyl-Coenzyme A acetyltransferase 2 (acetoacetyl Coenzyme A thiolase) (ACAT2). mRNA	0.250993247273153	10.2020454042728	4.88775895584226	3.21585128819395e-06	0.000329850967111483
219743	gi|24797149|ref|NM_021073.2|	Homo sapiens bone morphogenetic protein 5 (BMP5). mRNA	-0.307879041360901	9.72379067250884	-4.88515202799416	3.25148197236355e-06	0.000332242339721512
101258			0.145732736003503	13.5689299898222	4.88291073689918	3.28242148247129e-06	0.000334138120419417
202841		202841	0.255859783689684	11.6063970912019	4.88118944021565	3.30637672278912e-06	0.000334161233464135
100597	gi|47523721|ref|NM_214331.1|	Sus scrofa L-3-hydroxyacyl-CoA dehydrogenase (HAD). mRNA	0.224655953309366	10.0137781138445	4.88111451936181	3.3074232404702e-06	0.000334161233464135
212982	gi|38454323|ref|NM_134268.3|	Homo sapiens cytoglobin (CYGB). mRNA	-0.216122989752199	10.5747797909726	-4.87926600242219	3.33334600486498e-06	0.000335523663534469
204742		204742	0.214700891577479	11.2533146814779	4.87835178888514	3.34623932815404e-06	0.000335569338722243
