# Supplementary material for: Gene expression profiles in liver of pigs with extreme high and low levels of androstenone
Source: BMC Vet Res. 2008 Aug 6;4:29. doi: 10.1186/1746-6148-4-29 (PMC2535776; doi:10.1186/1746-6148-4-29)
Supplement: Additional file 2 — Microarray results for Norwegian Landrace. Gene expression profiling was performed using 58 arrays and the 1% most differentially expressed genes were considered significant. The clone names are sequences with a hit to pig, human, mouse or bovine genes. Some genes are represented by several different clones on the array and may therefore show up more than once in the table, while some have no hits to the abovementioned species. The ID column gives the feature ID on the microarray, M value indicates fold change, t gives the t-statistics, P.value is the nominal p-value and adj.P.value is the FDR corrected p-value. [file 1746-6148-4-29-S2.txt]

ID	Accession	Name	M	A	t	P.Value	adj.P.Val
206864	gi|76647658|ref|XM_601810.2|	PREDICTED: Bos taurus similar to Alcohol dehydrogenase 6 (LOC523510). partial mRNA	-0.729989986379613	10.4348438594105	-10.2723941739597	3.94824830173329e-18	1.06507946187557e-13
204853		204853	-0.440925876470316	10.8572984780802	-9.99972753668094	1.77056985597335e-17	2.38814462173685e-13
209551	gi|7705613|ref|NM_016048.1|	Homo sapiens isochorismatase domain containing 1 (ISOC1). mRNA	-0.403037327365511	11.1697482617531	-9.83215385866754	4.44677627805445e-17	3.27757821400946e-13
103021	gi|31342377|ref|NM_178135.2|	Homo sapiens hydroxysteroid (17-beta) dehydrogenase 13 (HSD17B13). mRNA	-0.900383835711856	11.2930934238660	-9.81597205625952	4.85999142053597e-17	3.27757821400946e-13
204863	gi|31342377|ref|NM_178135.2|	Homo sapiens hydroxysteroid (17-beta) dehydrogenase 13 (HSD17B13). mRNA	-0.730341830850283	10.8420177942418	-9.74935426688313	7.0055905819996e-17	3.77965623080042e-13
209525	gi|32698737|ref|NM_020813.1|	Homo sapiens zinc finger protein 471 (ZNF471), mRNA	-0.334883241886156	11.3273833887683	-9.42666505788457	4.10302093388246e-16	1.69311204964357e-12
102789		102789	-0.364212828223091	11.8266398328974	-9.39821839926537	4.79326136786666e-16	1.69311204964357e-12
204725		204725	-0.367034015694809	11.8668943667861	-9.3897206700778	5.02109148767369e-16	1.69311204964357e-12
103376	gi|31342377|ref|NM_178135.2|	Homo sapiens hydroxysteroid (17-beta) dehydrogenase 13 (HSD17B13). mRNA	-0.589018637718569	10.5159917786367	-9.30313599333719	8.05646727604235e-16	2.41479179153909e-12
205190	gi|88958018|ref|XM_945342.1|	PREDICTED: Homo sapiens similar to heterogeneous nuclear ribonucleoprotein C isoform b, transcript variant 6 (LOC654074), mRNA	0.248609769752738	10.2889279162876	9.088304609212	2.59692358666251e-15	7.00546106738079e-12
204302	gi|71773479|ref|NM_001159.3|	Homo sapiens aldehyde oxidase 1 (AOX1). mRNA	-0.481038694875018	10.8023132027274	-9.01272175940602	3.91610144420888e-15	9.60370477808897e-12
204466		204466	-0.345007959865371	11.0979490723830	-8.95600645521479	5.32785116866511e-15	1.19770094271592e-11
203752		203752	-0.274140174596093	10.5786730175492	-8.89687546443592	7.34155431141291e-15	1.52342899311288e-11
206901	gi|51592116|ref|NM_001004034.1|	Sus scrofa non-histone protein HMG1 (LOC445521). mRNA	-0.285501383047488	10.7333354802683	-8.6347933826291	3.0256430648383e-14	5.33693893275343e-11
218781	gi|55741664|ref|NM_020784.1|	Homo sapiens KIAA1344 (KIAA1344). mRNA	0.280351937710193	10.7350437500361	8.62779429998149	3.1418993012181e-14	5.33693893275343e-11
216031	gi|47523091|ref|NM_213883.1|	Sus scrofa insulin-like-growth factor 2 (IGF2), mRNA	-0.846560768695158	11.2535639776031	-8.62640824049261	3.16544420685257e-14	5.33693893275343e-11
213651		213651	-0.437383535639627	10.4905392615008	-8.51771038542067	5.68023436475061e-14	9.01352954255956e-11
215880	gi|4507388|ref|NM_003198.1|	Homo sapiens transcription elongation factor B (SIII). polypeptide 3 (110kDa. elongin A) (TCEB3). mRNA	-0.796812866334598	10.8645506030355	-8.48960406188605	6.605600792825e-14	9.45499287119357e-11
204619	gi|48976128|ref|NM_001001770.1|	Sus scrofa cytochrome b-5 (CYB5). mRNA	-0.458342167170421	10.1709267272452	-8.48809197947368	6.6594329979492e-14	9.45499287119357e-11
204520		204520	-0.28978903331828	11.6013881317054	-8.39966459261322	1.06986769635507e-13	1.44303754884372e-10
103177	gi|48976128|ref|NM_001001770.1|	Sus scrofa cytochrome b-5 (CYB5). mRNA	-0.488864043319404	11.0233622120122	-8.32434088171954	1.60072844752417e-13	2.05625002859104e-10
102774	gi|51592116|ref|NM_001004034.1|	Sus scrofa non-histone protein HMG1 (LOC445521). mRNA	-0.302005598696089	10.1996877618707	-8.21468762251286	2.87326482628123e-13	3.4819455312579e-10
204081		204081	-0.251044020703816	11.0146578291958	-8.20854960411254	2.96874062940880e-13	3.4819455312579e-10
100528	gi|51479142|ref|NM_001003703.1|	Homo sapiens ATP synthase. H+ transporting. mitochondrial F0 complex. subunit F6 (ATP5J). nuclear gene encoding mitochondrial protein. transcript variant 1. mRNA	0.250446720910153	10.6257705730944	8.1966571376361	3.16279233936266e-13	3.55497858944362e-10
211561	gi|7662111|ref|NM_014772.1|	Homo sapiens KIAA0427 (KIAA0427). mRNA	0.263358577833811	10.0611812559971	8.13944403971027	4.28765356409918e-13	4.62654970180558e-10
209674		209674	0.268733317806063	9.83630659379635	8.04802265115206	6.96433267025651e-13	7.11777048852506e-10
208386	gi|6005955|ref|NM_007240.1|	Homo sapiens dual specificity phosphatase 12 (DUSP12). mRNA	-0.317969636281624	11.5883458870154	-8.0437409440136	7.12410302454688e-13	7.11777048852506e-10
207228	gi|61098048|ref|NM_003094.2|	Homo sapiens small nuclear ribonucleoprotein polypeptide E (SNRPE). mRNA	0.252457540824279	10.4467051115826	8.03033536516122	7.64825750788268e-13	7.36854980473726e-10
219297	gi|62530389|ref|NM_005859.3|	Homo sapiens purine-rich element binding protein A (PURA). mRNA	0.499361845157172	9.33358904529501	7.99222034694432	9.35726822825066e-13	8.7041954388031e-10
218205	gi|30581134|ref|NM_006306.2|	Homo sapiens SMC1 structural maintenance of chromosomes 1-like 1 (yeast) (SMC1L1). mRNA	0.30037970684302	9.9849744674917	7.93974201521187	1.23467772296431e-12	1.11022220848951e-09
103194	gi|76625308|ref|XM_585370.2|	PREDICTED: Bos taurus alpha-1 acid glycoprotein (AGP). mRNA	-1.07149029640031	12.7507402557468	-7.92567437472937	1.32981810529104e-12	1.15719913575262e-09
219538		219538	0.351547251365343	10.2347098969236	7.84977549810395	1.98357003976783e-12	1.67214954352428e-09
201622	gi|50897285|ref|NM_001002919.1|	Homo sapiens hypothetical protein LOC285016 (LOC285016). mRNA	-0.416695596164378	10.2618286543461	-7.81087075191727	2.43373504073461e-12	1.98946777148051e-09
217117	gi|19528656|ref|NM_006051.2|	Homo sapiens amyloid beta (A4) precursor protein-binding. family B. member 3 (APBB3). transcript variant 4. mRNA	0.293964846921548	11.2433680397539	7.76809820000439	3.04634819060818e-12	2.38038884281979e-09
102677	gi|38679949|ref|NM_000663.2|	Homo sapiens 4-aminobutyrate aminotransferase (ABAT). nuclear gene encoding mitochondrial protein. transcript variant 2. mRNA	0.287537507887308	10.1801569326597	7.76548198952022	3.08843451581749e-12	2.38038884281979e-09
216026		216026	-0.840420687394334	12.6141315426336	-7.74986851166872	3.35187785837489e-12	2.51167380854225e-09
216643	gi|26080415|ref|NM_134152.1|	Mus musculus leupaxin (Lpxn), mRNA	0.271018446319262	11.3655218742947	7.71539575391658	4.01514721774254e-12	2.92736787421142e-09
205721		205721	-0.256253806573185	11.5759806178203	-7.7024914792969	4.2956289646012e-12	3.02159310005262e-09
202919		202919	0.272097618922240	10.4635257010848	7.69927980724675	4.36840639464903e-12	3.02159310005262e-09
220257	gi|89042611|ref|XM_940942.1|	PREDICTED: Homo sapiens similar to 60S ribosomal protein L39 (LOC651724), mRNA	0.273139409583037	10.4023274235689	7.68977964793131	4.59092309821698e-12	3.09611853743753e-09
103136	gi|53729338|ref|NM_001005369.1|	Homo sapiens mitochondrial translational initiation factor 2 (MTIF2), nuclear gene encoding mitochondrial protein, transcript variant 1, mRNA	-0.250431094504846	10.1339544300051	-7.67010090200341	5.08825347456248e-12	3.34782257877555e-09
201942		201942	-0.285728925218980	10.6792582858447	-7.6245465648047	6.45410128634467e-12	4.05789394555980e-09
216638		216638	0.304451192297318	11.6459763115564	7.6241245260271	6.4683214582989e-12	4.05789394555980e-09
204605	gi|89026474|ref|XM_936233.1|	PREDICTED: Homo sapiens similar to Maltase-glucoamylase, intestinal (LOC642103), mRNA	-0.234299750118602	11.1175464263331	-7.61700888501653	6.71280972433102e-12	4.1155626164444e-09
208567		208567	-0.306923289505629	11.2923020852310	-7.58693782471327	7.8513624259452e-12	4.70663006227329e-09
103361	gi|4557818|ref|NM_000277.1|	Homo sapiens phenylalanine hydroxylase (PAH). mRNA	-0.626564232449457	11.3766291377660	-7.5653842629839	8.7833607542664e-12	5.15086825450197e-09
202659	gi|83921634|ref|NM_001038000.1|	Sus scrofa FKBP1A-like (LOC654323). mRNA	-0.311885825392562	11.3407403690703	-7.54906500007866	9.56128318323782e-12	5.48776968406433e-09
207982	gi|40353737|ref|NM_052879.3|	Homo sapiens La ribonucleoprotein domain family. member 4 (LARP4). transcript variant 3. mRNA	-0.24739156353332	11.0823495420025	-7.5399964387338	1.00227187614081e-11	5.63276794391134e-09
204513	gi|47523469|ref|NM_214196.1|	Sus scrofa deoxyribonuclease II (DNASE2). mRNA	-0.254891394302295	11.2806273590825	-7.53285291168844	1.04016959126637e-11	5.72645201918398e-09
206370	gi|55749503|ref|NM_001007068.1|	Homo sapiens syndecan binding protein (syntenin) (SDCBP). transcript variant 4. mRNA	-0.207823242071491	10.2450625015373	-7.50974122285359	1.17278708738456e-11	6.32742089385719e-09
214304	gi|5031766|ref|NM_005526.1|	Homo sapiens heat shock transcription factor 1 (HSF1). mRNA	0.33146032215524	9.94667944236741	7.47885162072495	1.37654640847465e-11	7.28112076764945e-09
103062	gi|83921634|ref|NM_001038000.1|	Sus scrofa FKBP1A-like (LOC654323). mRNA	-1.04611546194860	13.9683759575766	-7.47077326815152	1.43538989337252e-11	7.37306120584694e-09
200969	gi|31377736|ref|NM_017938.2|	Homo sapiens family with sequence similarity 70. member A (FAM70A). mRNA	0.423772342251421	9.19356698769714	7.46900591674186	1.44859224462444e-11	7.37306120584694e-09
206063	gi|44890061|ref|NM_194278.2|	Homo sapiens chromosome 14 open reading frame 43 (C14orf43). mRNA	-0.230015330584597	11.7050227933625	-7.44845138493829	1.61126796054894e-11	8.04917861180891e-09
206129		206129	-0.447025069922392	9.95700873011472	-7.38522734252645	2.23395032409909e-11	1.09569170805267e-08
206577	gi|73486667|ref|NM_002310.3|	Homo sapiens leukemia inhibitory factor receptor (LIFR). mRNA	-0.264743649309757	9.93260426261958	-7.33534895245369	2.88891143304187e-11	1.39162990745960e-08
103378	gi|76641852|ref|XM_585231.2|	PREDICTED: Bos taurus similar to Putative steroid dehydrogenase KIK-I (LOC508455). mRNA	-0.313639746034806	10.8896094953013	-7.31771850431233	3.16329968615359e-11	1.48826165787101e-08
204838	gi|83921634|ref|NM_001038000.1|	Sus scrofa FKBP1A-like (LOC654323). mRNA	-0.308578368333057	10.5068880484599	-7.30918835646806	3.30517443939617e-11	1.48826165787101e-08
104413	gi|47523755|ref|NM_214349.1|	Sus scrofa pyruvate carboxylase (PC). mRNA	0.245796385538021	10.3397241668117	7.30901361382789	3.30814572734587e-11	1.48826165787101e-08
219405	gi|21389578|ref|NM_144681.1|	Homo sapiens coiled-coil domain containing 42 (CCDC42). mRNA	0.447201426214491	9.28517801339897	7.30889344903987	3.31019052017573e-11	1.48826165787101e-08
209512		209512	-0.310083958582710	11.2723848786348	-7.2778033011779	3.88358849522184e-11	1.7174374302804e-08
221025		221025	0.44603663760803	9.5932340789099	7.27233743788046	3.99410970860709e-11	1.73782424999008e-08
200362	gi|88967354|ref|XM_173087.5|	PREDICTED: Homo sapiens chromosome 3 open reading frame 43, transcript variant 1 (C3orf43), mRNA	-0.199427536418600	10.6066916501010	-7.25420139429341	4.38362360129935e-11	1.87702587728018e-08
206386		206386	-0.262438995003385	10.9937452590044	-7.18347700476976	6.29631972726437e-11	2.65389876504193e-08
211845	gi|34147388|ref|NM_025267.2|	Homo sapiens alanyl-tRNA synthetase domain containing 1 (AARSD1). mRNA	0.249707683352129	10.8488458914157	7.13063202265475	8.24558374005837e-11	3.30862473138301e-08
208761	gi|37675276|ref|NM_198085.1|	Homo sapiens ring finger protein 148 (RNF148). mRNA	-0.188795256282143	10.3105265131907	-7.13053481488793	8.24967011687222e-11	3.30862473138301e-08
209449	gi|88995723|ref|XM_930970.1|	PREDICTED: Homo sapiens similar to Zinc finger CCCH-type domain containing protein 11A. transcript variant 3 (LOC441155). mRNA	-0.236765908192562	9.66453520493698	-7.1299451179026	8.27450253761322e-11	3.30862473138301e-08
205142	gi|41349436|ref|NM_004329.2|	Homo sapiens bone morphogenetic protein receptor, type IA (BMPR1A), mRNA	-0.339889507669668	10.9255821273984	-7.12839231725121	8.34024620900224e-11	3.30862473138301e-08
203722		203722	-0.216939093737893	11.0380142897340	-7.12176080114694	8.62688489490175e-11	3.32014893278792e-08
103279	gi|9257231|ref|NM_000607.1|	Homo sapiens orosomucoid 1 (ORM1). mRNA	-0.99873935685429	13.1082720052368	-7.12161942114222	8.63310084007896e-11	3.32014893278792e-08
101898	gi|7706090|ref|NM_016561.1|	Homo sapiens bifunctional apoptosis regulator (BFAR), mRNA	-0.188713596023711	10.4655795828768	-7.11923669878246	8.73852959030036e-11	3.32014893278792e-08
104972	gi|47523697|ref|NM_214320.1|	Sus scrofa cyclin-dependent kinase inhibitor 3 (CDKN3). mRNA	0.364107428597669	9.08766387507019	7.10752981414845	9.27532768695793e-11	3.44500129378468e-08
202997		202997	-0.269694745369434	10.7301544773670	-7.1065322703433	9.32254946790783e-11	3.44500129378468e-08
102991	gi|47523895|ref|NM_214421.1|	Sus scrofa cytochrome P450. family 2. subfamily E. polypeptide 1 (CYP2E1). mRNA	-1.07868585268459	13.0998515155535	-7.09114251049995	1.00819564624765e-10	3.67528185853738e-08
208187	gi|31317227|ref|NM_004430.2|	Homo sapiens early growth response 3 (EGR3). mRNA	0.377632432590631	9.34692583035098	7.08127296704469	1.06008640585234e-10	3.77416886009482e-08
205347	gi|47522625|ref|NM_213930.1|	Sus scrofa histone H3.3A (H3F3A). mRNA	-0.23687921458042	11.7371280404616	-7.08067686553483	1.06330380103502e-10	3.77416886009482e-08
203762	gi|4508034|ref|NM_003416.1|	Homo sapiens zinc finger protein 7 (KOX 4. clone HF.16) (ZNF7). mRNA	-0.234350646803979	10.5408816567330	-7.04922968859315	1.24746694798678e-10	4.37034654401188e-08
102955	gi|47522965|ref|NM_214076.1|	Sus scrofa L-kynurenine 3-monooxygenase Fpk (KMO). mRNA	-0.293979485890013	9.9345278028932	-7.02787601988707	1.39017149262509e-10	4.80785463910953e-08
212532	gi|21361484|ref|NM_015527.2|	Homo sapiens TBC1 domain family. member 10B (TBC1D10B). mRNA	0.231417484526915	9.89143078514675	7.01809016518418	1.46085552048625e-10	4.98835930640975e-08
206466	gi|76666202|ref|XM_871633.1|	PREDICTED: Bos taurus similar to glycosyltransferase-like domain containing 1 isoform a. transcript variant 3 (LOC534677). mRNA	-0.298850321783337	11.5293058904144	-7.0094640846694	1.52610354608326e-10	5.14602115739274e-08
104900	gi|57165423|ref|NM_001008895.1|	Homo sapiens cullin 4A (CUL4A). transcript variant 1. mRNA	0.349183923317983	9.13911794359969	6.99070066583166	1.67815227126094e-10	5.58886860117717e-08
208650	gi|83921634|ref|NM_001038000.1|	Sus scrofa FKBP1A-like (LOC654323). mRNA	-0.213500989884830	11.6328708724377	-6.97993746425666	1.77203725850111e-10	5.82957037625925e-08
205233	gi|51702528|ref|NM_012255.3|	Homo sapiens 5'-3' exoribonuclease 2 (XRN2). mRNA	0.216572005283277	9.60813728108951	6.97214070090419	1.84327349220653e-10	5.99086093081486e-08
102672	gi|48976128|ref|NM_001001770.1|	Sus scrofa cytochrome b-5 (CYB5). mRNA	-0.527769411935744	11.8179627395903	-6.96232033239349	1.93704101812738e-10	6.20852846815994e-08
101034	gi|48255927|ref|NM_013374.3|	Homo sapiens programmed cell death 6 interacting protein (PDCD6IP). mRNA	-0.247377486720746	10.8573958777223	-6.95911297887607	1.96867596969789e-10	6.20852846815994e-08
206253	gi|45827787|ref|NM_001259.5|	Homo sapiens cyclin-dependent kinase 6 (CDK6). mRNA	-0.259940547352107	10.1287998190695	-6.95790900650375	1.98068250279811e-10	6.20852846815994e-08
209516		209516	-0.20756799281018	10.4664053502243	-6.955758805355	2.00230566699998e-10	6.20852846815994e-08
100909	gi|66932924|ref|NM_001020819.1|	Homo sapiens myeloid-associated differentiation marker (MYADM). transcript variant 3. mRNA	-0.239091563345762	10.3272848540185	-6.91706977809167	2.43377705722435e-10	7.4235130113849e-08
205225	gi|57977280|ref|NM_020734.1|	Homo sapiens family with sequence similarity 80, member B (FAM80B), mRNA	0.246915134576051	10.9113466361337	6.91581702859924	2.44918689951533e-10	7.4235130113849e-08
200683		200683	-0.301513862225832	10.5827281893674	-6.90640892251416	2.56803859070083e-10	7.64336034651995e-08
208724	gi|42734442|ref|NM_014419.3|	Homo sapiens dickkopf-like 1 (soggy) (DKKL1). mRNA	0.274606056818001	10.8631665682271	6.90561020875042	2.57838742413002e-10	7.64336034651995e-08
218253	gi|45267838|ref|NM_017550.1|	Homo sapiens mesoderm induction early response 1, family member 2 (MIER2), mRNA	0.265468503648897	9.93248039359234	6.89509850774768	2.71849028889501e-10	7.97108630795997e-08
209231	gi|47522799|ref|NM_213987.1|	Sus scrofa heparin binding protein (HBP15/L22). mRNA	-0.343414522934327	11.1973569852118	-6.8921491642411	2.75913447520533e-10	8.00327006485366e-08
104000	gi|16306563|ref|NM_001000.2|	Homo sapiens ribosomal protein L39 (RPL39). mRNA	0.264011229755728	10.2941532604652	6.88105073971231	2.91753495525726e-10	8.37270456947019e-08
205725		205725	-0.207528699858694	11.4869058447952	-6.87060207873464	3.07486341408751e-10	8.73131741667627e-08
102726	gi|4504578|ref|NM_000204.1|	Homo sapiens complement factor I (CFI), mRNA	-0.380482986381700	10.4236219338871	-6.86771677592044	3.11976671028129e-10	8.76654445589041e-08
100609	gi|53759130|ref|NM_001005355.1|	Homo sapiens proline rich 13 (PRR13), transcript variant 1, mRNA	0.266679615039323	10.2831279969926	6.86277841760624	3.19813021134586e-10	8.89409902899649e-08
104957	gi|47522609|ref|NM_213938.1|	Sus scrofa succinyl-CoA:alpha-ketoacid coenzyme A transferase (OXCT). mRNA	0.392102122624397	9.21554494144124	6.85771418888311	3.28051162149091e-10	9.03011035727948e-08
216727		216727	-0.287247004553383	11.5248124492996	-6.8537210863693	3.34694466661549e-10	9.11991710369893e-08
200320	gi|89042892|ref|XM_939750.1|	PREDICTED: Homo sapiens ubiquitin specific peptidase 32 (USP32), mRNA	0.439018018257538	8.99019826103744	6.84822411229556	3.44057770732346e-10	9.28130242327575e-08
211090		211090	0.413684221510794	9.21638068303927	6.8364148576702	3.65057573929604e-10	9.75029021220295e-08
203663		203663	-0.204065112895459	10.4331719460609	-6.83027576919197	3.76469841491743e-10	9.95652004321691e-08
204742		204742	-0.243182692120226	11.0718154013877	-6.8115630952526	4.13475946027201e-10	1.07997695038789e-07
102044		102044	-0.303957125232741	10.4965596420685	-6.81017443802233	4.1636122049355e-10	1.07997695038789e-07
206228		206228	0.360721562077847	10.7250616200812	6.79942562026265	4.39377877858576e-10	1.12882453648695e-07
212629	gi|24308188|ref|NM_020211.1|	Homo sapiens RGM domain family. member A (RGMA). mRNA	0.245073209392496	10.3654602109108	6.79421418032744	4.50985403945624e-10	1.14771530724879e-07
202512	gi|83921634|ref|NM_001038000.1|	Sus scrofa FKBP1A-like (LOC654323). mRNA	-0.317201988817043	11.3528394976612	-6.78961880144608	4.61471825232982e-10	1.16342653808270e-07
204177		204177	-0.214604900180517	11.4445668301355	-6.7732303894181	5.00868847879052e-10	1.25105907781346e-07
205888		205888	-0.244140600028661	10.6227083719892	-6.76930445922606	5.10789463843614e-10	1.26413363088489e-07
205624		205624	-0.300209982448679	11.3941350009191	-6.76594342212728	5.19436687249973e-10	1.27384764320503e-07
217606	gi|26080415|ref|NM_134152.1|	Mus musculus leupaxin (Lpxn). mRNA	0.317752389940282	10.3752624897927	6.76147137091188	5.31166907913778e-10	1.29087914485424e-07
202127	gi|24432041|ref|NM_017444.3|	Homo sapiens chromatin accessibility complex 1 (CHRAC1). mRNA	0.39529672407527	9.43507544343056	6.75693069586866	5.43344839299093e-10	1.30868485579753e-07
100889		100889	-0.311977250205452	11.1261840548233	-6.737802009188	5.97748255643134e-10	1.42697849063975e-07
105258	gi|29171680|ref|NM_001557.2|	Homo sapiens interleukin 8 receptor. beta (IL8RB). mRNA	0.381185516841035	9.10025468198326	6.73570840791169	6.04019879147957e-10	1.42930177718380e-07
208551		208551	-0.25915098365895	10.6172999560304	-6.72492168547006	6.37377441721806e-10	1.48829534620393e-07
203495	gi|16306579|ref|NM_012308.1|	Homo sapiens F-box and leucine-rich repeat protein 11 (FBXL11). mRNA	-0.220528164378101	10.9138934486733	-6.72410224300987	6.39984653616756e-10	1.48829534620393e-07
213190	gi|26080415|ref|NM_134152.1|	Mus musculus leupaxin (Lpxn), mRNA	0.287866799008836	10.381140117489	6.72130687348391	6.48958160707907e-10	1.49626455925269e-07
201239	gi|47523655|ref|NM_214293.1|	Sus scrofa transcription factor GATA-4 (GATA4). mRNA	-0.391775812911583	10.6409393052326	-6.70999002624361	6.86574212642459e-10	1.56957847120703e-07
214738	gi|14043037|ref|NM_006462.2|	Homo sapiens chromosome 20 open reading frame 18 (C20orf18). transcript variant 1. mRNA	0.442270086107569	8.95792851159693	6.69825405949874	7.27857794864482e-10	1.63384745773238e-07
217246	gi|47522705|ref|NM_213888.1|	Sus scrofa membrane cofactor protein (MCP). mRNA	-0.24109062688375	11.5807234118484	-6.69813926800572	7.28273467043093e-10	1.63384745773238e-07
209302	gi|56676394|ref|NM_005168.3|	Homo sapiens Rho family GTPase 3 (RND3). mRNA	0.247915392461202	11.7260926466084	6.69687771971203	7.328571411092e-10	1.63384745773238e-07
214049	gi|21359928|ref|NM_020383.2|	Homo sapiens X-prolyl aminopeptidase (aminopeptidase P) 1. soluble (XPNPEP1). mRNA	0.222327626188444	10.0557423904141	6.68132497856855	7.91761522870808e-10	1.75070154434122e-07
202941		202941	-0.209205573843394	10.594452787237	-6.67442803921048	8.1935671833005e-10	1.79698917346922e-07
204196		204196	-0.20850051058829	10.5053968879568	-6.67000920840185	8.37533723036455e-10	1.82204110585737e-07
217113	gi|26080415|ref|NM_134152.1|	Mus musculus leupaxin (Lpxn), mRNA	0.227490905613394	10.9207158496921	6.66594686028109	8.54595299082273e-10	1.84428502304347e-07
102626	gi|47523635|ref|NM_214281.1|	Sus scrofa complement regulator factor H (FH). mRNA	-0.361678904475822	11.1375984286326	-6.657783429545	8.89925500740674e-10	1.90528811968099e-07
206115	gi|47524169|ref|NM_144736.3|	Homo sapiens hypothetical protein PRO1853 (PRO1853). transcript variant 1. mRNA	-0.194960508805208	11.2478052306841	-6.64301120437632	9.57561206953003e-10	2.03395048179246e-07
202998		202998	-0.211535719382270	10.4103810863105	-6.63629670285427	9.89958095694203e-10	2.08633668667553e-07
210720	gi|16445355|ref|NM_033415.2|	Homo sapiens armadillo repeat containing 6 (ARMC6). mRNA	0.234935092432480	9.5464465721314	6.63146021555422	1.01396179920042e-09	2.12035918567679e-07
103725	gi|47523893|ref|NM_214420.1|	Sus scrofa cytochrome P450 2C49 (CYP2C49). mRNA	0.754762165201066	10.8791676119688	6.61766376265248	1.08563648569326e-09	2.25277921831241e-07
102666	gi|21040323|ref|NM_001706.2|	Homo sapiens B-cell CLL/lymphoma 6 (zinc finger protein 51) (BCL6). transcript variant 1. mRNA	-0.18908685451414	10.3560878586563	-6.6153371683414	1.09820675663825e-09	2.26146759290638e-07
209365	gi|77812683|ref|NM_001034191.1|	Homo sapiens pyrophosphatase (inorganic) 2 (PPA2). transcript variant 6. mRNA	-0.248971555168608	10.4526636922416	-6.58579716113674	1.27086221505623e-09	2.59718023586036e-07
100797	gi|47933338|ref|NM_022768.4|	Homo sapiens RNA binding motif protein 15 (RBM15). mRNA	0.349632432153751	9.25272395933822	6.56683390526138	1.39554415532251e-09	2.83054128826917e-07
211295	gi|47523639|ref|NM_214283.1|	Sus scrofa plasma phospholipid transfer protein (PLTP). mRNA	0.336710350059166	9.13408929748063	6.54400988446814	1.56169775323815e-09	3.14390735756361e-07
209278		209278	0.337007224381587	9.07238448166919	6.5359999971742	1.62451706396727e-09	3.2461460975986e-07
101932	gi|9910241|ref|NM_020198.1|	Homo sapiens coiled-coil domain containing 47 (CCDC47), mRNA	0.217112683268296	9.98970373969038	6.53215947739249	1.65551502554850e-09	3.28376274479386e-07
204914	gi|88978307|ref|XM_926796.1|	PREDICTED: Homo sapiens claudin 22 (CLDN22), mRNA	0.347780692295129	9.03029153006994	6.52769765181787	1.69226103112871e-09	3.33214843618454e-07
200433	gi|34098945|ref|NM_004559.2|	Homo sapiens Y box binding protein 1 (YBX1). mRNA	-0.267177431442995	9.97542213828122	-6.52109997625498	1.74807631447787e-09	3.41710917821413e-07
103139	gi|66348134|ref|NM_005989.2|	Homo sapiens aldo-keto reductase family 1. member D1 (delta 4-3-ketosteroid-5-beta-reductase) (AKR1D1). mRNA	-0.335422261265933	11.2867527519717	-6.51645931928001	1.78841955551441e-09	3.44622248521821e-07
102639	gi|19923436|ref|NM_016282.2|	Homo sapiens adenylate kinase 3 (AK3), mRNA	-0.207525901481263	9.91880100567148	-6.51644789764613	1.78851997305216e-09	3.44622248521821e-07
102813	gi|51491909|ref|NM_001003926.1|	Sus scrofa angiopoietin-like protein 3 (ANGPTL3). mRNA	-0.382434905118382	10.5016880445205	-6.51484360951884	1.80268006489516e-09	3.44887215819943e-07
209076	gi|89042760|ref|XM_941695.1|	PREDICTED: Homo sapiens hypothetical protein LOC649253 (LOC649253), mRNA	0.398917946214853	9.10584156590589	6.50555309293689	1.88688312404394e-09	3.56489122984062e-07
204804		204804	-0.20808611501912	11.0893763792142	-6.50524383019228	1.88975180110916e-09	3.56489122984062e-07
207626	gi|47523107|ref|NM_213875.1|	Sus scrofa follicle stimulating hormone beta (FSHB). mRNA	-0.282469585882137	11.2534008997035	-6.49684715583742	1.96930346339147e-09	3.67875847374772e-07
201902	gi|76609258|ref|XM_582535.2|	PREDICTED: Bos taurus similar to Protein KIAA0286 (LOC506133). mRNA	-0.254398574537409	10.9030670071886	-6.4960127195424	1.97738722825260e-09	3.67875847374772e-07
209154	gi|83921634|ref|NM_001038000.1|	Sus scrofa FKBP1A-like (LOC654323). mRNA	-0.260452018963430	10.2739984328489	-6.48081840355341	2.13044175717941e-09	3.91406543930714e-07
203283		203283	0.388794123549724	9.11342456606925	6.48058448740083	2.13288708325233e-09	3.91406543930714e-07
210386	gi|89027561|ref|XM_935997.1|	PREDICTED: Homo sapiens similar to 60S ribosomal protein L6 (TAX-responsive enhancer element binding protein 107) (TAXREB107) (Neoplasm-related protein C140), transcript variant 6 (LOC641814), mRNA	-0.296281154290727	9.12430908723444	-6.47564617040172	2.18516246251775e-09	3.98290152627559e-07
211312		211312	0.370280754214885	9.26294566561542	6.46067529943754	2.35148300551640e-09	4.21692910430367e-07
203101		203101	0.263541672505346	9.77858941324325	6.46052075324558	2.35326345578533e-09	4.21692910430367e-07
207142	gi|4504578|ref|NM_000204.1|	Homo sapiens complement factor I (CFI), mRNA	-0.361356991706113	10.5771975783537	-6.45989770062276	2.36045482929216e-09	4.21692910430367e-07
206344	gi|39930370|ref|NM_017516.1|	Homo sapiens RAB39. member RAS oncogene family (RAB39). mRNA	-0.253654867264146	10.4988961351046	-6.45484261362179	2.41960824796094e-09	4.29416790111805e-07
221133	gi|46909589|ref|NM_003815.3|	Homo sapiens ADAM metallopeptidase domain 15 (metargidin) (ADAM15). transcript variant 5. mRNA	0.47900258061173	8.96406958514292	6.44293176562368	2.56482733995765e-09	4.52214263547042e-07
207261	gi|44680157|ref|NM_033224.3|	Homo sapiens purine-rich element binding protein B (PURB). mRNA	-0.162797633545681	10.9669005021575	-6.43612503186507	2.65164028208804e-09	4.64484728893552e-07
208001		208001	-0.188455690158053	10.9036612714846	-6.43411696094121	2.67780010883392e-09	4.66040875715509e-07
205500	gi|50811872|ref|NM_001002843.1|	Homo sapiens suppressor of hairy wing homolog 4 (Drosophila) (SUHW4). transcript variant 2. mRNA	0.360977203536029	9.16553473755802	6.43191402748262	2.70679120698225e-09	4.680666640997e-07
209130	gi|58293755|ref|NM_001010971.1|	Homo sapiens sterile alpha motif domain containing 13 (SAMD13). mRNA	-0.271656237363355	10.4491523121345	-6.42451903113996	2.80639231823791e-09	4.82198975648318e-07
212632	gi|83656778|ref|NM_003754.2|	Homo sapiens eukaryotic translation initiation factor 3, subunit 5 epsilon, 47kDa (EIF3S5), mRNA	0.252405121152840	9.9575433967742	6.42309320985895	2.82600764615822e-09	4.82496090270659e-07
201849	gi|17978302|ref|NM_080475.1|	Homo sapiens serpin peptidase inhibitor. clade B (ovalbumin). member 11 (SERPINB11). mRNA	-0.295071732550052	11.4271835618968	-6.41605069764582	2.92489304533257e-09	4.96238457804348e-07
207660		207660	-0.19199448399668	11.4389753228853	-6.40713849503936	3.05493285351187e-09	5.150616791021e-07
203776	gi|45976287|ref|NM_002465.2|	Homo sapiens myosin binding protein C. slow type (MYBPC1). transcript variant 1. mRNA	-0.205763064339138	10.5345496855089	-6.40489885942017	3.08849786822135e-09	5.17486450267945e-07
100675	gi|62243657|ref|NM_015092.3|	Homo sapiens PI-3-kinase-related kinase SMG-1 (SMG1). mRNA	0.194457355588013	9.81799652757066	6.39869219047697	3.18342739450874e-09	5.30099613544862e-07
207636		207636	-0.237712589745471	10.7936683787510	-6.39047131645462	3.31360342465707e-09	5.48391202353062e-07
202965		202965	-0.260162671264941	11.1195553458157	-6.38680129136984	3.37339835456995e-09	5.54882890322433e-07
207611		207611	-0.197526584486980	11.0185247301731	-6.38518859759049	3.40000878344768e-09	5.55870526922937e-07
210062	gi|47523157|ref|NM_213850.1|	Sus scrofa glutathione S-transferase (LOC396850). mRNA	-0.43099984733441	10.1673672467293	-6.37881232705465	3.50726229040224e-09	5.69347126428881e-07
202984		202984	-0.207683955985308	10.4949594415821	-6.37779673255594	3.52465043422387e-09	5.69347126428881e-07
204515		204515	-0.286138728838348	10.881714341063	-6.35906657389622	3.86099724601416e-09	6.19965843502845e-07
201173	gi|13376618|ref|NM_025073.1|	Homo sapiens suppressor of IKK epsilon (SIKE). mRNA	-0.293505939199218	10.2533864728983	-6.33798616357717	4.2774700756372e-09	6.8277534177745e-07
104726	gi|93204866|ref|NM_020752.2|	Homo sapiens G protein-coupled receptor 158 (GPR158), mRNA	0.268981849939360	10.7339143732650	6.3366104595671	4.30613758256074e-09	6.83308043689169e-07
216110	gi|52630340|ref|NM_002107.3|	Homo sapiens H3 histone, family 3A (H3F3A), mRNA	-0.321506204516764	9.7649285977101	-6.33148203053567	4.41468385073528e-09	6.92797069307078e-07
202227	gi|40255004|ref|NM_032812.7|	Homo sapiens plexin domain containing 2 (PLXDC2). mRNA	-0.265304408887371	11.3601895069926	-6.33135994652731	4.41730041224857e-09	6.92797069307078e-07
203392		203392	0.386901266032673	9.13983033661541	6.32799788703827	4.48996111523418e-09	7.00122491587036e-07
217497	gi|84000406|ref|NM_001038220.1|	Bos taurus coronin, actin binding protein, 2A (CORO2A), mRNA	0.192172442486039	10.7668418228028	6.32505413537323	4.5545473690259e-09	7.03178300594544e-07
204129		204129	-0.228555526085029	10.9071638428737	-6.32473102416077	4.56169197079053e-09	7.03178300594544e-07
104723	gi|62548868|ref|NM_006999.3|	Homo sapiens polymerase (DNA directed) sigma (POLS). mRNA	0.405955191522934	9.0236811505598	6.3233919994484	4.59141822427139e-09	7.03739193283778e-07
101164	gi|89036850|ref|XM_927821.1|	PREDICTED: Homo sapiens similar to Gamma-tubulin complex component 3 (GCP-3) (Spindle pole body protein Spc98 homolog) (hSpc98) (hGCP3) (h104p) (LOC644725), mRNA	0.306000681517970	9.12971870901542	6.31960442266158	4.67653939884833e-09	7.11244818395139e-07
102066	gi|13128993|ref|NM_024039.1|	Homo sapiens MIS12 homolog (yeast) (MIS12). mRNA	-0.223267944487141	10.2961151842533	-6.31887460123284	4.69311898258952e-09	7.11244818395139e-07
210812		210812	0.290978008527465	9.30820720684334	6.31595438646817	4.76003977554395e-09	7.11639147777263e-07
205229		205229	-0.190177659813680	10.7560522463332	-6.31534833794314	4.77404556186462e-09	7.11639147777263e-07
209242	gi|7657123|ref|NM_014350.1|	Homo sapiens tumor necrosis factor. alpha-induced protein 8 (TNFAIP8). mRNA	0.338822621096377	9.11518575693284	6.31531305014486	4.77486231271073e-09	7.11639147777263e-07
101774	gi|40255044|ref|NM_018036.4|	Homo sapiens chromosome 14 open reading frame 103 (C14orf103). mRNA	-0.220914948404012	10.8477548135009	-6.30349347123216	5.05632085169141e-09	7.47378713085946e-07
203986	gi|42741668|ref|NM_006063.2|	Homo sapiens kelch repeat and BTB (POZ) domain containing 10 (KBTBD10). mRNA	-0.256089354152121	9.97930293386282	-6.30293267759929	5.07007356519603e-09	7.47378713085946e-07
208030	gi|83921634|ref|NM_001038000.1|	Sus scrofa FKBP1A-like (LOC654323). mRNA	-0.237087678370051	10.9867234464846	-6.29826861893482	5.18589007439863e-09	7.60296579603138e-07
205665	gi|47271440|ref|NM_152695.3|	Homo sapiens zinc finger protein 449 (ZNF449). mRNA	-0.207409510287054	11.4928572371331	-6.2940932751191	5.29177915985796e-09	7.71366981875947e-07
202034	gi|74024894|ref|NM_012123.2|	Homo sapiens mitochondrial translation optimization 1 homolog (S. cerevisiae) (MTO1). transcript variant 1. mRNA	-0.325807447299117	11.7039858783891	-6.29304918228474	5.31858906542579e-09	7.71366981875947e-07
210250	gi|47575835|ref|NM_001001266.1|	Sus scrofa metallothionein (MT1A). mRNA	-0.609538879870459	9.69901665294474	-6.28690811684175	5.47900660305237e-09	7.90383326865994e-07
204195		204195	-0.198528950678345	10.4844817343418	-6.28194802363612	5.61204559347241e-09	7.9869281745043e-07
207549			0.299286606110168	11.5112016227504	6.2819479350716	5.61204799711326e-09	7.9869281745043e-07
203298	gi|16933563|ref|NM_012062.2|	Homo sapiens dynamin 1-like (DNM1L). transcript variant 1. mRNA	-0.201898831057979	10.6217575309209	-6.28091942262908	5.64003030800954e-09	7.9869281745043e-07
217005	gi|32484986|ref|NM_018487.2|	Homo sapiens hepatocellular carcinoma-associated antigen 112 (HCA112). mRNA	0.319789506136177	9.77330062038757	6.2797593505398	5.67175683170626e-09	7.9869281745043e-07
203791		203791	-0.223182869428482	10.3857441463254	-6.27928987194774	5.68464638754754e-09	7.9869281745043e-07
210212	gi|47575835|ref|NM_001001266.1|	Sus scrofa metallothionein (MT1A). mRNA	-0.574097830603475	10.7777624232039	-6.26138732490845	6.19828383873153e-09	8.66346657169025e-07
102802		102802	-0.246815678859288	11.0622688706940	-6.25911265805334	6.26673378836667e-09	8.71399024097831e-07
204059		204059	-0.229017441807285	9.41382559417865	-6.25268273246943	6.46427663089209e-09	8.87378526596531e-07
102334		102334	-0.254075591306564	11.516156240081	-6.25242684210658	6.47226378583822e-09	8.87378526596531e-07
219133		219133	0.202211408265828	10.8648759658016	6.25216851178548	6.48033695653606e-09	8.87378526596531e-07
102634	gi|48675958|ref|NM_001001646.1|	Sus scrofa complement component C5 (C5). mRNA	-0.32769035260728	10.8737032900001	-6.23795686972748	6.94008461273833e-09	9.45533952087016e-07
206678	gi|21362077|ref|NM_023074.2|	Homo sapiens zinc finger protein 649 (ZNF649), mRNA	-0.457106391789561	11.3603882523141	-6.23123526151447	7.16857203168939e-09	9.71755774506799e-07
218111	gi|55775471|ref|NM_004271.3|	Homo sapiens lymphocyte antigen 86 (LY86). mRNA	0.221788571379423	9.87777727418428	6.2266880077388	7.32733021107679e-09	9.88310298870037e-07
207625	gi|62865861|ref|NM_001015508.1|	Homo sapiens purine-rich element binding protein G (PURG). transcript variant B. mRNA	-0.166558446576151	10.7969619702104	-6.22121415049597	7.52303523129769e-09	1.00965869850491e-06
205605	gi|56549695|ref|NM_015409.3|	Homo sapiens E1A binding protein p400 (EP400). mRNA	0.222183296257315	10.2455183803031	6.21833591827847	7.62799475556295e-09	1.01867716102013e-06
103000		103000	-0.231956849437448	9.5240754491281	-6.21557238002309	7.73012778960159e-09	1.02531555663074e-06
101598	gi|58743372|ref|NM_001011713.1|	Homo sapiens N-acetyltransferase 12 (NAT12), mRNA	0.380503760226161	9.31745305923214	6.21493910564835	7.75372084640682e-09	1.02531555663074e-06
206944	gi|47523107|ref|NM_213875.1|	Sus scrofa follicle stimulating hormone beta (FSHB). mRNA	-0.242429746091088	11.3998457369150	-6.20490001531637	8.13734202608187e-09	1.07079482192968e-06
102948		102948	-0.325916121114925	11.6249094014579	-6.20265346203052	8.22571426337909e-09	1.07716926198502e-06
202676	gi|30794487|ref|NM_017576.1|	Homo sapiens kinesin family member 27 (KIF27). mRNA	-0.251814378526838	11.0332226378337	-6.20010178112267	8.32723545245189e-09	1.08519566939779e-06
204465		204465	-0.282838325141076	11.2640530651131	-6.19734845445472	8.4381628277659e-09	1.09436480981641e-06
208296	gi|89028286|ref|XR_001454.1|	PREDICTED: Homo sapiens similar to hypothetical protein 8230402K04 (C8ORFK36), misc RNA	-0.279854366781078	10.1642228973028	-6.1943166425317	8.56199287575554e-09	1.10361224726372e-06
204449		204449	-0.252809510773768	11.2317157605349	-6.19317898465601	8.60891893324121e-09	1.10361224726372e-06
211385	gi|50952465|ref|NM_001002017.1|	Homo sapiens host cell factor C1 regulator 1 (XPO1 dependent) (HCFC1R1). transcript variant 1. mRNA	0.42071172038915	8.96283243125417	6.19191479837794	8.66136099635487e-09	1.10361224726372e-06
103190	gi|47778932|ref|NM_005853.4|	Homo sapiens iroquois homeobox protein 5 (IRX5). mRNA	-0.246457232163682	11.1187139103307	-6.19070316088885	8.71191822234035e-09	1.10361224726372e-06
203231	gi|45430028|ref|NM_205802.1|	Bos taurus similar to lysosomal associated protein transmembrane 4 beta (LAPTM4B). mRNA	0.245184985239943	9.37717711362252	6.19065293578882	8.71402019080563e-09	1.10361224726372e-06
100992	gi|38016928|ref|NM_002567.2|	Homo sapiens phosphatidylethanolamine binding protein 1 (PEBP1), mRNA	-0.394387793229521	11.0328601494575	-6.18416007665049	8.98999800883076e-09	1.12610092623318e-06
205855	gi|40254847|ref|NM_014342.2|	Homo sapiens mitochondrial carrier homolog 2 (C. elegans) (MTCH2). nuclear gene encoding mitochondrial protein. mRNA	0.190372962381141	9.89853390484914	6.18410930633798	8.99218953213965e-09	1.12610092623318e-06
204677	gi|55742769|ref|NM_213844.1|	Sus scrofa C-reactive protein (CRP). mRNA	-0.585948478518694	11.8149875855297	-6.18353948172115	9.01682236307709e-09	1.12610092623318e-06
100796	gi|62865623|ref|NM_198057.2|	Homo sapiens TSC22 domain family. member 3 (TSC22D3). transcript variant 1. mRNA	0.208150802554723	9.94453288963412	6.18159818791046	9.10124171391371e-09	1.13140597453703e-06
205706	gi|47522809|ref|NM_213992.1|	Sus scrofa estrogen sulfotransferase (STE). mRNA	-0.249818950504233	12.4021614575158	-6.17898753378173	9.21599644907936e-09	1.14041614775397e-06
202228	gi|66932892|ref|NM_031940.3|	Homo sapiens TM2 domain containing 2 (TM2D2). transcript variant 2. mRNA	-0.275164369333558	10.8143750286907	-6.17631185627283	9.33508683938735e-09	1.14987809396947e-06
207785	gi|82697314|ref|NM_001037442.1|	Homo sapiens RUN and FYVE domain containing 3 (RUFY3). transcript variant 1. mRNA	-0.240891650809272	10.9004216717994	-6.17513084518527	9.38813242092796e-09	1.15115572812251e-06
208648		208648	-0.220168130433675	10.7825963759013	-6.1633761320648	9.93253578467227e-09	1.20773167256095e-06
217723	gi|24475884|ref|NM_003475.2|	Homo sapiens Ras association (RalGDS/AF-6) domain family 7 (RASSF7). mRNA	0.224519656653462	9.7803782329698	6.16323886992923	9.93907292810389e-09	1.20773167256095e-06
201162	gi|83921634|ref|NM_001038000.1|	Sus scrofa FKBP1A-like (LOC654323). mRNA	-0.290487006172428	10.5006224406698	-6.15684013327279	1.02485590158942e-08	1.23636526690462e-06
202072	gi|76685115|ref|XM_589477.2|	PREDICTED: Bos taurus similar to UDP-glucuronosyltransferase 2A1 precursor. microsomal (LOC512039). partial mRNA	-0.276659390677832	10.2546707224992	-6.1564775263633	1.02663782542495e-08	1.23636526690462e-06
218978	gi|46852396|ref|NM_144691.3|	Homo sapiens calpain 12 (CAPN12). mRNA	0.297851061068665	10.2010758960007	6.14622247181216	1.07831501820753e-08	1.29282781916295e-06
103960	gi|41872659|ref|NM_015950.3|	Homo sapiens mitochondrial ribosomal protein L2 (MRPL2). nuclear gene encoding mitochondrial protein. mRNA	0.253981348973024	10.446043573908	6.14453442571897	1.08706328413628e-08	1.29754952003806e-06
202869	gi|72187675|ref|NM_000971.3|	Homo sapiens ribosomal protein L7 (RPL7). mRNA	0.269675300985653	11.6247834178366	6.14135959753159	1.10370635357698e-08	1.31161156802170e-06
221426	gi|45439326|ref|NM_002705.3|	Homo sapiens periplakin (PPL). mRNA	0.277161470934789	9.38166087790467	6.13339030223578	1.14659536436701e-08	1.35660335741949e-06
217821	gi|26080415|ref|NM_134152.1|	Mus musculus leupaxin (Lpxn). mRNA	0.375825342667087	9.2282487316931	6.13135283717815	1.15782117111514e-08	1.36390322759834e-06
204801	gi|47523801|ref|NM_214373.1|	Sus scrofa translationally controlled tumor protein (TCTP). mRNA	-0.270886333218041	10.9589370802171	-6.12647120373923	1.18515921908634e-08	1.39003717800318e-06
201291		201291	-0.299296795862348	10.5436494679643	-6.12381074572875	1.20032460015624e-08	1.40172971488376e-06
103742	gi|31563333|ref|NM_181430.1|	Homo sapiens forkhead box K2 (FOXK2). transcript variant 3. mRNA	0.188355919773581	10.3561769711287	6.11608530568863	1.24545214270018e-08	1.44816021558104e-06
101644	gi|87196342|ref|NM_178140.2|	Homo sapiens PDZ domain containing 3 (PDZK3). transcript variant 2. mRNA	0.210531181904952	10.3010911399266	6.11459027043769	1.25437604406524e-08	1.45128785770482e-06
104782	gi|4506930|ref|NM_003026.1|	Homo sapiens SH3-domain GRB2-like 2 (SH3GL2). mRNA	0.398401446950275	8.9789423669385	6.11383605153747	1.25890183386317e-08	1.45128785770482e-06
216329	gi|90652856|ref|NM_032818.2|	Homo sapiens chromosome 9 open reading frame 100 (C9orf100). transcript variant 2. mRNA	0.193598103882014	10.6569892901811	6.11237018531445	1.26774395066215e-08	1.45225129891623e-06
204447		204447	-0.305744860810748	10.6277669537026	-6.11164195498845	1.27215932613079e-08	1.45225129891623e-06
207287	gi|83921634|ref|NM_001038000.1|	Sus scrofa FKBP1A-like (LOC654323). mRNA	-0.196376087957529	10.5449087024491	-6.11102890972065	1.27588804064037e-08	1.45225129891623e-06
217978	gi|26080415|ref|NM_134152.1|	Mus musculus leupaxin (Lpxn), mRNA	0.220478872661819	9.93471641320868	6.11005303379248	1.28184578170408e-08	1.45290217677518e-06
208795	gi|56549648|ref|NM_002501.2|	Homo sapiens nuclear factor I/X (CCAAT-binding transcription factor) (NFIX). mRNA	-0.181873701903711	9.79224854543806	-6.10655782165539	1.30340949218144e-08	1.47116211134253e-06
216074	gi|47575835|ref|NM_001001266.1|	Sus scrofa metallothionein (MT1A). mRNA	-0.633961228990116	10.3192401646220	-6.09709014208217	1.36362872515189e-08	1.53271868707073e-06
205323	gi|82617643|ref|NM_000390.2|	Homo sapiens choroideremia (Rab escort protein 1) (CHM). transcript variant 1. mRNA	-0.192164799001540	10.2021857483723	-6.08628928464331	1.4356735485706e-08	1.60700123013446e-06
103993	gi|89057100|ref|XM_940358.1|	PREDICTED: Homo sapiens egf-like module containing. mucin-like. hormone receptor-like 4 (EMR4). mRNA	0.199028449462064	9.99095249996127	6.08503704367126	1.44426475957701e-08	1.60993744439461e-06
210548	gi|47523303|ref|NM_213768.1|	Sus scrofa swine leukocyte antigen 7 (SLA-7). mRNA	-0.360473787222835	9.38172916156897	-6.08222311445778	1.46375507909077e-08	1.62494884829435e-06
200823		200823	0.300554288723807	9.23772248745088	6.07635033014232	1.50526916042898e-08	1.6641861013005e-06
206442		206442	-0.269191748458910	11.447371501876	-6.07443569079491	1.51905217131116e-08	1.67256944380775e-06
206438		206438	-0.188426427792697	12.150808083677	-6.07217343969891	1.53549756129525e-08	1.68380415502035e-06
201071	gi|47523561|ref|NM_214245.1|	Sus scrofa secretory carrier membrane protein 1 (SCAMP1). mRNA	0.334670090812148	9.1319781427184	6.07014559257244	1.55038767945780e-08	1.69324931340298e-06
102430	gi|56786142|ref|NM_016245.2|	Homo sapiens dehydrogenase/reductase (SDR family) member 8 (DHRS8). mRNA	-0.349399829904048	10.8811738929882	-6.06620452393811	1.57973349088835e-08	1.71834236492758e-06
208446	gi|4505230|ref|NM_003829.1|	Homo sapiens multiple PDZ domain protein (MPDZ). mRNA	-0.224578484321743	10.4822776520434	-6.06472393378972	1.59089875848375e-08	1.72295604900201e-06
208481	gi|90652862|ref|NM_033122.3|	Homo sapiens testis development protein NYD-SP26 (NYD-SP26). mRNA	0.346107216509731	9.15155160108855	6.06395222547816	1.59674900745293e-08	1.72295604900201e-06
210017	gi|47575835|ref|NM_001001266.1|	Sus scrofa metallothionein (MT1A). mRNA	-0.600733285317601	9.65603264786203	-6.04967944459061	1.70884303428486e-08	1.8365637327836e-06
200588	gi|77404350|ref|NM_003603.4|	Homo sapiens sorbin and SH3 domain containing 2 (SORBS2). transcript variant 2. mRNA	0.243665758302124	9.36100777274693	6.04136404036630	1.77767952846461e-08	1.89399092503123e-06
208975	gi|89042531|ref|XM_940047.1|	PREDICTED: Homo sapiens similar to ribosomal protein L21 isoform 1 (LOC654152), mRNA	-0.232428856570868	11.6954128740511	-6.04097478454546	1.78096780126477e-08	1.89399092503123e-06
105184	gi|24041015|ref|NM_004182.2|	Homo sapiens ubiquitously-expressed transcript (UXT). transcript variant 2. mRNA	0.224465085951043	9.81996384585642	6.04069445457203	1.78333961654038e-08	1.89399092503123e-06
201620	gi|22325380|ref|NM_019595.2|	Homo sapiens intersectin 2 (ITSN2). transcript variant 3. mRNA	-0.344737559688633	10.3899179392421	-6.03576402817911	1.82556616886148e-08	1.93123423416499e-06
100103	gi|28077090|ref|NM_030751.2|	Homo sapiens transcription factor 8 (represses interleukin 2 expression) (TCF8). mRNA	-0.274106945160107	11.4473561081257	-6.03371943894694	1.84336394913497e-08	1.94244476140097e-06
204810	gi|7661913|ref|NM_014814.1|	Homo sapiens proteasome (prosome. macropain) 26S subunit. non-ATPase. 6 (PSMD6). mRNA	0.227720389007048	10.9527768649018	6.021950663448	1.94917494552774e-08	2.04595110235627e-06
206493		206493	-0.171343505683829	9.93658780588132	-6.01698768564462	1.99556550993898e-08	2.08079793553162e-06
203326	gi|83921634|ref|NM_001038000.1|	Sus scrofa FKBP1A-like (LOC654323). mRNA	-0.236830001223710	10.7688178571591	-6.01675145257697	1.99780050898091e-08	2.08079793553162e-06
210757	gi|47523265|ref|NM_213789.1|	Sus scrofa bifunctional phosphopantetheine adenylyl transferase / dephospho CoA kinase (PPAT/DPCK). mRNA	0.349724381932313	9.29474271284797	6.01518927925855	2.01264227289212e-08	2.08819376744377e-06
207804	gi|37059759|ref|NM_152522.2|	Homo sapiens ADP-ribosylation-like factor 6 interacting protein 6 (ARL6IP6). mRNA	-0.226894175668964	11.3232378024097	-6.00464857084859	2.11565805780786e-08	2.18278660121105e-06
206453		206453	-0.284992635935696	11.6516030377558	-6.00421586530299	2.11999588344193e-08	2.18278660121105e-06
206265	gi|31317293|ref|NM_005832.3|	Homo sapiens potassium large conductance calcium-activated channel. subfamily M. beta member 2 (KCNMB2). transcript variant 2. mRNA	0.231741155015268	10.0542040736754	5.9970163177444	2.19346648813583e-08	2.24423149068632e-06
217126	gi|31377474|ref|NM_145089.2|	Rattus norvegicus asparaginase-like sperm autoantigen (Asrgl1). mRNA	0.261414850398261	9.94713078985687	5.99674227446228	2.19631195707736e-08	2.24423149068632e-06
206766	gi|5453833|ref|NM_006475.1|	Homo sapiens periostin. osteoblast specific factor (POSTN). mRNA	-0.25125993022064	10.1833005470364	-5.99387727388457	2.2262781304045e-08	2.26626712625630e-06
218612	gi|21314730|ref|NM_025265.2|	Homo sapiens tRNA splicing endonuclease 2 homolog (SEN2. S. cerevisiae) (TSEN2). mRNA	0.204646261202561	9.8021460811383	5.98786357618605	2.29049057776855e-08	2.32286743706332e-06
206463		206463	-0.247324463329935	10.3902404855399	-5.98395116905731	2.33323966338994e-08	2.35735854530363e-06
201322		201322	-0.203824113297757	10.7144791748148	-5.98083447485571	2.36785454720269e-08	2.37854053100171e-06
204453	gi|20149601|ref|NM_012229.2|	Homo sapiens 5'-nucleotidase. cytosolic II (NT5C2). mRNA	-0.208614918513014	10.4405375877215	-5.9804785577116	2.37183942333726e-08	2.37854053100171e-06
