# Supplementary material for: Gene expression profiles in liver of pigs with extreme high and low levels of androstenone
Source: BMC Vet Res. 2008 Aug 6;4:29. doi: 10.1186/1746-6148-4-29 (PMC2535776; doi:10.1186/1746-6148-4-29)
Supplement: Additional file 3 — Gene ontology (GO) results for the cellular component ontology in Duroc. The top 1% differentially expressed genes in Duroc were analysed for over-represented (p < 0.01) GO terms in the cellular component ontology. [file 1746-6148-4-29-S3.txt]

GO-ID	Term	p-value	#Genes	GO-class
GO:0005792	microsome	0	10	CC
GO:0042598	vesicular fraction	0	10	CC
GO:0005777	peroxisome	0	7	CC
GO:0042579	microbody	0	7	CC
GO:0005737	cytoplasm	0	51	CC
GO:0005783	endoplasmic reticulum	0	15	CC
GO:0005739	mitochondrion	0	16	CC
GO:0005759	mitochondrial matrix	0.001	5	CC
GO:0031980	mitochondrial lumen	0.001	5	CC
GO:0000267	cell fraction	0.002	15	CC
GO:0043231	intracellular membrane-bound organelle	0.003	59	CC
GO:0043227	membrane-bound organelle	0.003	59	CC
GO:0005624	membrane fraction	0.003	12	CC
