# Supplementary material for: Gene expression profiles in liver of pigs with extreme high and low levels of androstenone
Source: BMC Vet Res. 2008 Aug 6;4:29. doi: 10.1186/1746-6148-4-29 (PMC2535776; doi:10.1186/1746-6148-4-29)
Supplement: Additional file 4 — Gene ontology (GO) results for the cellular component ontology in Norwegian Landrace. The top 1% differentially expressed genes in Norwegian Landrace were analysed for over-represented (p < 0.01) GO terms in the cellular component ontology. [file 1746-6148-4-29-S4.txt]

GO-ID	Term	p-value	#Genes	GO-class
GO:0005657	replication fork	0	3	CC
GO:0000228	nuclear chromosome	0.002	4	CC
GO:0005694	chromosome	0.008	7	CC
